# Supplementary material for: West Nile Disease Symptoms and Comorbidities: A Systematic Review and Analysis of Cases
Source: Trop Med Infect Dis. 2022 Sep 8;7(9):236. doi: 10.3390/tropicalmed7090236 (PMC9506265; doi:10.3390/tropicalmed7090236)
Supplement: Supplementary file 1 [file tropicalmed-07-00236-s001.zip]

Archive with 4 entries (3 files):
- tropicalmed-1819977-supplementary/
- tropicalmed-1819977-supplementary/ALL SUPPLEMENTARY.pdf
- tropicalmed-1819977-supplementary/Supplementary file S1.xlsx
- tropicalmed-1819977-supplementary/Supplementary file S2.xlsx
