# Supplementary material for: West Nile Disease Symptoms and Comorbidities: A Systematic Review and Analysis of Cases
Source: Trop Med Infect Dis. 2022 Sep 8;7(9):236. doi: 10.3390/tropicalmed7090236 (PMC9506265; doi:10.3390/tropicalmed7090236)
Supplement: Supplementary file 1 [file tropicalmed-07-00236-s001.zip › tropicalmed-1819977-supplementary/Supplementary file S1.xlsx]

## Sheet: WNV FINAL RAYYAN PAPERS
Author	Title	Publication Year	Publication Title	ISSN	DOI	Url	Abstract Note	Date	Pages	Issue	Volume
Albagali, C.; Chaimoff, R.	[A case of West Nile myocarditis]	0	Harefuah	0017-7768 (Print) 0017-7768				0000-11	274-6		57
Ye_ilkaya, A.; Kurt Azap, O.; Aarslan, H.; Ya_cı Ça_layık, D.; Uyar, Y.; Korukluo_lu, G.; Ozkul, A.	[A fatal case of West Nile virus encephalitis]		Mikrobiyol Bul				Although West Nile virus (WNV) serologic evidence has been well demonstrated throghout Turkey in the last 40 years; the first symptomatic WNV infection was reported in 2009 and increased number of cases were reported during August 2010. In that period WNV encephalitis was diagnosed serologically (WNV IgM positivity in serum sample detected by ELISA and IFA) and confirmed by plaque reduction neutr…	Jul	488-92	3	46
Quatresous, I.; Salomon, B.; Noel, D.	[Orchitis and West Nile encephalitis]	0	Med Mal Infect	0399-077x				0000-12	481-2	11	43
Estival, J. L.; Skowron, F.; Dupin, M.; Combemale, P.	[Primary infection with West-Nile virus]	0	Ann Dermatol Venereol	0151-9638 (Print) 0151-9638 %(Primo-infection à virus West-Nile.			BACKGROUND: The recent outbreak of an epidemic of West-Nile fever in New-York revealed this virus' responsibility in some cases of fatal encephalitis. However the clinical manifestations of the infection may be mild as in the case reported herein. CASE-REPORT: A 41-year-old woman without previous medical history presented an acute febrile rash after a trip to Senegal. The course was spontaneously…	0000-05	656-8	5	128
Dequatre, N.; Moreau, C.; Lacour, A.; Degardin, A.; Lionet, A.; Devos, D.; Destée, A.; Defebvre, L.	[West Nile meningoencephalitis in an immunocompromised patient]	0	Rev Neurol (Paris)	0035-3787 (Print) 0035-3787				0000-12	F275-9	12	164
Leport, C.; Janowski, M.; Brun-Vezinet, F.; Rouzioux, C.; Rodhain, F.; Vilde, J. L.	[West Nile virus meningomyeloencephalitis--value of interferon assays in primary encephalitis]	1984	Ann Med Interne (Paris)				A 68 year-old woman contracted West Nile fever after a stay of one month in Israel. Mild encephalitis and severe myelitis, resembling the "polio syndrome", developed, with important sequelae. Specific antibodies against West Nile fever virus progressively increased in the patient's serum. Epidemiological and clinical data about neurologic aspects of this infection are reviewed. Meningoencephaliti…	1984	460-3	6	135
Francisco, A. M.; Glaser, C.; Frykman, E.; Cole, B.; Cheung, M.; Meyers, H.; Ginsberg, M.; Deckert, A.; Jean, C.; Jinadu, B. A.	2004 California pediatric West Nile virus case series	0	Pediatr Infect Dis J	0891-3668 (Print) 0891-3668			Relatively few pediatric West Nile virus cases have been recognized in the United States since the virus was first identified in 1999. We reviewed the clinical characteristics of 23 cases in pediatric patients that occurred in California in 2004 to better understand the infection in this population.	0000-01	81-4	1	25
Hillebr; , M.; Woodbury, S. L.	8-year-old male with flaccid quadriplegia after bone marrow transplant: A case report	0	PM and R	1934-1482		https://ovidsp.ovid.com/ovidweb.cgi?T=JS&CSC=Y&NEWS=N&PAGE=fulltext&D=emed17&AN=612984183 http://man-fe.hosted.exlibrisgroup.com/openurl/44MAN/44MAN_services_page?sid=OVID:embase&id=doi:&issn=1934-1482&isbn=&volume=8&issue=9+Supplement&spage=S313&pages=S313-S314&date=2016&title=PM+and+R&atitle=8-year-old+male+with+flaccid+quadriplegia+after+bone+marrow+transplant%3A+A+case+report&aulast=Hillebrand	Case/Program Description: An 8-year-old boy with acute myelogenous leukemia admitted to a tertiary pediatric hospital for bone marrow transplant. On his 33rd day of admission he presented with acute onset of altered mental status, dysarthria and right hemibody weakness. Over the next week, he progressed to flaccid quadriplegia with arreflexia. His workup was remarkable for elevated protein in the…	0000-09	S313-S314		8
Jamison, S. C.; Michaels, S. R.; Ratard, R.; Sweet, J. M.; Deboisblanc, B. P.	A 41-year-old HIV-positive man with acute onset of quadriplegia after West Nile virus infection	0	South Med J	0038-4348 (Print) 0038-4348			Most cases of West Nile encephalitis virus (WNV) infection are asymptomatic. In cases where WNV is symptomatic, patients usually experience high fever of sudden onset, myalgia, headache, and gastrointestinal symptoms, accompanied by a macular erythematous rash in a quarter to half of cases. More severe infections manifest as a poliomyelitis. Immunocompromise and immune senescence confer an increa…	0000-10	1051-3	10	100
Jacob, S.; Taylor, A.; Kumar, G.; Patron, R.; Grill, M.	A bird whisperer's tale: The unique occurrence of stroke as a precursor to diagnosing west nile meningoencephalitis	2019	Neurology. Conference: 71st Annual Meeting of the American Academy of Neurology, AAN	1526-632X		https://ovidsp.ovid.com/ovidweb.cgi?T=JS&CSC=Y&NEWS=N&PAGE=fulltext&D=emed20&AN=629493651 http://man-fe.hosted.exlibrisgroup.com/openurl/44MAN/44MAN_services_page?sid=OVID:embase&id=doi:&issn=1526-632X&isbn=&volume=92&issue=15+Supplement+1&spage=&pages=&date=2019&title=Neurology&atitle=A+bird+whisperer%27s+tale%3A+The+unique+occurrence+of+stroke+as+a+precursor+to+diagnosing+west+nile+meningoencep…	Objective: To describe the unique occurrence of ischemic stroke in association with West Nile meningoencephalitis. Background(s): West Nile Virus (WNV) is maintained in the enzootic cycle between Culex pipiens and passerine (perching) bird series. Less than 1% develops neuro invasive disease which typically manifests as meningitis, encephalitis and/or flaccid paralysis. Design/Methods: Case repor…	2019		15	92
De la Selle, A.; Henry, C.	A case of encephalitis linked to the West Nile virus imported from Algeria	0	Pratique Neurologique - FMC	1878-7762		http://www.elsevier.com/wps/find/journaldescription.cws_home/723901/description#description https://ovidsp.ovid.com/ovidweb.cgi?T=JS&CSC=Y&NEWS=N&PAGE=fulltext&D=emexa&AN=2007605974 http://man-fe.hosted.exlibrisgroup.com/openurl/44MAN/44MAN_services_page?sid=OVID:embase&id=doi:10.1016%2Fj.praneu.2020.08.008&issn=1878-7762&isbn=&volume=11&issue=4&spage=266&pages=266-269&date=2020&title=Pratique+Ne…	A 57 year-old man was examinated in the emergency room for an acute behavior disorder then extrapyramidal signs. He had come back from Algeria for five days. He had lived with HIV for ten years but was not immunocompromised. Cerebral tomodensitometry was normal. CSF evidenced lymphocytic meningitis. After usual encephalitis causes were ruled out, West Nile encephalitis was confirmed by serology. …	0000-12	266-269	4	11
Armstrong, W. S.; Bashour, C. A.; Smedira, N. G.; Heupler, F. A.; Hoeltge, G. A.; Mawhorter, S. D.; Sudheendra, V.; Gordon, S. M.	A case of fatal West Nile virus meningoencephalitis associated with receipt of blood transfusions after open heart surgery	0	Ann Thorac Surg	0003-4975 (Print) 0003-4975			First identified in the United States in 1999, West Nile virus caused approximately 3,500 infections in the late summer and fall of 2002. The virus is predominantly transmitted by mosquitoes, and the risk of infection through blood product transfusion is believed to be low. We present a case of West Nile virus encephalitis transmitted by red blood cell transfusion at the time of coronary artery b…	0000-08	605-7	2	76
M; ji Lawson, J. M.; Mounguengui, D.; Ondounda, M.; Nguema Edzang, B.; V; ji, J.; Tchoua, R.	A case of meningo-encephalitis due to West Nile virus in Libreville, Gabon. [French]	0	Medecine Tropicale	0025-682X		https://ovidsp.ovid.com/ovidweb.cgi?T=JS&CSC=Y&NEWS=N&PAGE=fulltext&D=emed11&AN=363011854 http://man-fe.hosted.exlibrisgroup.com/openurl/44MAN/44MAN_services_page?sid=OVID:embase&id=pmid:20025184&id=doi:&issn=0025-682X&isbn=&volume=69&issue=5&spage=501&pages=501-502&date=2009&title=Medecine+Tropicale&atitle=Un+cas+de+meningoencephalite+a+virus+West+Nile+a+Libreville%2C+Gabon&aulast=Mandji+Lawson	Acute forms of meningo-encephalitis due toWest Nile virus are rare. The purpose of this report is to describe the first case of acute meningoencephalitis due toWest Nile virus diagnosed in Gabon. The patient was a 20-year-old Gabonese man. Diagnostic was confirmed by molecular biology. The patient died 12 days after admission to the hospital. This case is discussed based on a review of the litera…	0000-10	501-502	5	69
Villafuerte Trisolini, B. J.; Taha, M.; Yousif Matloub, M. S.; Diesing, T. S.	A Case of Monocytic Pleocytosis in West Nile Virus Encephalitis and Review of the Literature		Ann Indian Acad Neurol				West Nile Virus (WNV) encephalitis CSF findings are usually described as polymorphonuclear pleocytosis initially followed by lymphocytic pleocytosis. We report a 68-year-old female with WNV encephalitis monocytic pleocytosis and flaccid quadriparesis with ventral roots enhancement. We suggest the inclusion of neuroinvasive WNV in the differential of encephalopathy with flaccid paralysis despite a…	Sep	687-688	5	23
Koros, C.; Rentzos, M.; Zouvelou, V.; Katsavos, S.; Kyrozis, A.; Stamboulis, E.	A case of Parkinsonism associated with West Nile virus encephalitis	0	Journal of Neurology	0340-5354		https://ovidsp.ovid.com/ovidweb.cgi?T=JS&CSC=Y&NEWS=N&PAGE=fulltext&D=emed14&AN=71241234 http://man-fe.hosted.exlibrisgroup.com/openurl/44MAN/44MAN_services_page?sid=OVID:embase&id=doi:10.1007%2Fs00415-013-6924-0&issn=0340-5354&isbn=&volume=260&issue=SUPPL.+1&spage=S237&pages=S237&date=2013&title=Journal+of+Neurology&atitle=A+case+of+Parkinsonism+associated+with+West+Nile+virus+encephalitis&aulas…	Objective: West Nile Virus (WNV) has been implicated in recent epidemic outbursts in several Mediterranean countries. Most clinicians are not familiar with the wide range of its systemic and neurological complications. The target of the present report was to underline the importance of a thorough investigation for infectious agents, in case of atypical neurological manifestations. Method(s): We h…	0000-06	S237		260
Puchalski, A.; Liu, A.	A Case of West Nile Encephalitis That Develops into a Disease of Deep White Matter on MRI over a Two-Week Span	2016	Case Rep Neurol Med	2090-6668 (Print) 2090-6676			We present a case of serologically proved West Nile encephalitis. This patient had a normal MRI on admission. Given that the patient's clinical picture had worsened during her admission, a repeat MRI was performed, which demonstrated diffuse disease in the deep white matter of the brain. This is a case of West Nice encephalitis presenting as a disease of deep white matter that developed over a tw…	2016	4389691		2016
Juan, G.; Bansal, R.; Wong, I.; Shahzad, S.	A case of west Nile poliomyelitis	2014	Chest. Conference: CHEST	0012-3692		http://journal.publications.chestnet.org/article.aspx?articleID=1913456 https://ovidsp.ovid.com/ovidweb.cgi?T=JS&CSC=Y&NEWS=N&PAGE=fulltext&D=emed15&AN=71780282 http://man-fe.hosted.exlibrisgroup.com/openurl/44MAN/44MAN_services_page?sid=OVID:embase&id=doi:10.1378%2Fchest.1995145&issn=0012-3692&isbn=&volume=146&issue=4+MEETING+ABSTRACT&spage=150a&pages=&date=2014&title=Chest&atitle=A+case+of+west…	INTRODUCTION: Acute flaccid paralysis has a wide array of differentials ranging from infectious or noninfectious etiologies and requires a thorough history, physical examination, and radiological assessment. We present a case of an elderly woman with fevers and acute flaccid paralysis found to be West Nile Poliomyelitis. CASE PRESENTATION: 80 year-old woman with history of coronary artery disease…	2014		4	146
Burden, Z.; Fasen, M.; Judkins, B. L.; Isache, C.	A case of West Nile virus encephalitis accompanied by diabetic ketoacidosis and rhabdomyolysis	2019	IDCases	2214-2509 (Print) 2214-2509			INTRODUCTION: We present here a case of West Nile Virus (WNV) encephalitis that initially presented with diabetic ketoacidosis and rhabdomyolysis. CASE PRESENTATION: A 35-year-old male with no past medical history presented to the emergency department complaining of polydipsia, generalized weakness, lightheadedness, and visual disturbances of one week duration. He was found to be in diabetic keto…	2019	e00505		15
Malhotra, R.; Mysliwiec, M.; Acharya, A.; Hamadelr, Z.	A case of west nile virus enchepalitis in a chronic hemodialytic patient		American Journal of Kidney Diseases			https://ovidsp.ovid.com/ovidweb.cgi?T=JS&CSC=Y&NEWS=N&PAGE=fulltext&D=emed14&AN=71024008 http://man-fe.hosted.exlibrisgroup.com/openurl/44MAN/44MAN_services_page?sid=OVID:embase&id=doi:10.1053%2Fj.ajkd.2013.02.189&issn=0272-6386&isbn=&volume=61&issue=4&spage=A61&pages=A61&date=2013&title=American+Journal+of+Kidney+Diseases&atitle=A+case+of+west+nile+virus+enchepalitis+in+a+chronic+hemodialytic+pa…	We report a case of a 34-year-old hemodialysis (HD)-dependent female who presented with high grade fever, nausea, vomiting, myalgia and episode of diarrhea. She had a history of systemic lupus erythematosus (SLE) with anti-phospholipid syndrome (APS). Physical examination revealed a temperature of 103.5degreeF and pulse of 92/min. The initial systemic examination revealed no source of infection. …	April	A61		61
Tsang, D.; Perlman, D.	A case report of fever of unknown origin from concomitant acute, IgM negative PCR positive anaplasmosis and west nile virus infection		Journal of General Internal Medicine			https://ovidsp.ovid.com/ovidweb.cgi?T=JS&CSC=Y&NEWS=N&PAGE=fulltext&D=emexb&AN=633957485 http://man-fe.hosted.exlibrisgroup.com/openurl/44MAN/44MAN_services_page?sid=OVID:embase&id=doi:10.1007%2Fs11606-020-05890-3&issn=1525-1497&isbn=&volume=35&issue=SUPPL+1&spage=S350&pages=S350-S351&date=2020&title=Journal+of+General+Internal+Medicine&atitle=A+case+report+of+fever+of+unknown+origin+from+concomi…	LEARNING OBJECTIVE #1: Recognize the importance of travel history in evaluating fever of unknown origin CASE: A 62 year old female presented to the emergency department in July with fevers, headaches, and bleeding gums for 3 weeks. On presentation, she was febrile to 101.5degreeF. She had travelled extensively across the Western hemisphere over the past 6 months and spent a significant amount of …	July	S350-S351		35
Abroug, F.; Ouanes-Besbes, L.; Letaief, M.; Ben Romdhane, F.; Khairallah, M.; Triki, H.; Bouzouiaia, N.	A cluster study of predictors of severe West Nile virus infection	0	Mayo Clin Proc	0025-6196 (Print) 0025-6196			OBJECTIVE: To assess the value of multifocal chorioretinitis and of clinical manifestations and biologic parameters in the diagnosis of West Nile virus (WNV) infection. PATIENTS AND METHODS: We conducted a prospective, controlled case series study during an outbreak of WNV infection between August 15 and October 24, 2003, of 64 consecutive patients who presented with clinical manifestations consi…	0000-01	2022-06-12	1	81
Speroni, S.; Marchesi, C.; Lavazza, M. T.; Mazzone, A.	A dangerous bite		Italian Journal of Medicine			https://www.italjmed.org/index.php/ijm/article/view/itjm.2019.s2/1171 https://ovidsp.ovid.com/ovidweb.cgi?T=JS&CSC=Y&NEWS=N&PAGE=fulltext&D=emed20&AN=629438519 http://man-fe.hosted.exlibrisgroup.com/openurl/44MAN/44MAN_services_page?sid=OVID:embase&id=doi:10.4081%2Fitjm.2019.s2&issn=1877-9352&isbn=&volume=13&issue=Supplement+2&spage=51&pages=51&date=2019&title=Italian+Journal+of+Medicine&atitle=A…	West Nile Virus is a mosquito-born flavivirus that emerged in North America and Europe since 1999. WNV could be of significant morbidity and mortality for humans. In particular, neuro-invasive WNV meningo-encephalitis might be severe enough to require critical care and to be life threatening. An 80 years-old man with a history of hypertension, diabetes and previous hospital admission for brain ha…	May	51		13
Allen, J.; Conard, J.; Wang, M.	A Fatal Case of Neuroinvasive West Nile Virus Infection in an Immunocompromised Host	0	Spartan Med Res J	2474-7629			The neuroinvasive form of West Nile disease is an uncommon manifestation of the viral infection. To date, documented cases in Michigan of neuroinvasive decompensation from this virus have been rare. Evaluation requires a broad differential diagnosis and treatment options are still quite limited. Objective evaluations entailing physical exam and radiographic and laboratory changes are nonspecific.…	0000-08	5967	1	2
Breen, D.; Risen, S.; Lee, J.	A fatal case of west nile virus encephalitis passively transplanted to a post bone marrow transplant pediatric patient with aml	2017	Neurology. Conference: 69th American Academy of Neurology Annual Meeting, AAN	1526-632X		https://ovidsp.ovid.com/ovidweb.cgi?T=JS&CSC=Y&NEWS=N&PAGE=fulltext&D=emed18&AN=616550322 http://man-fe.hosted.exlibrisgroup.com/openurl/44MAN/44MAN_services_page?sid=OVID:embase&id=doi:&issn=1526-632X&isbn=&volume=88&issue=16+Supplement+1&spage=&pages=&date=2017&title=Neurology&atitle=A+fatal+case+of+west+nile+virus+encephalitis+passively+transplanted+to+a+post+bone+marrow+transplant+pediatric+p…	Objective: This case report focuses on neuroinvasive West Nile Virus (WNV) infection in an immunocompromised patient which was passively transplanted from a haploidentical related donor who was infected between screening and transplant. Background(s): West Nile virus (WNV) is a neurotrophic, mosquito-borne, single-stranded, flavivirus, that was first discovered in America in 1999. WNV can present…	2017		16	88
Hiatt, B.; DesJardin, L.; Carter, T.; Gingrich, R.; Thompson, C.; de Magalhaes-Silverman, M.	A fatal case of West Nile virus infection in a bone marrow transplant recipient	0	Clin Infect Dis	1058-4838			West Nile virus (WNV) can cause severe, potentially fatal neurological illnesses, which include encephalitis, meningitis, Guillain-Barré syndrome, and anterior myelitis. Because of the short viremic phase, WNV infection is most commonly diagnosed by detection of immunoglobulin M antibody to WNV in serum or cerebrospinal fluid (CSF). We describe a patient with T cell lymphoma who had undergone a T…	0000-11	e129-31	9	37
Larrieu, S.; Cardinale, E.; Ocquidant, P.; Roger, M.; Lepec, R.; Delatte, H.; Camuset, G.; Desprès, P.; Brottet, E.; Charlin, C.; Michault, A.	A fatal neuroinvasive West Nile virus infection in a traveler returning from Madagascar: clinical, epidemiological and veterinary investigations		Am J Trop Med Hyg				Abstract. A 58-year-old woman living in Reunion Island and returning from Madagascar was hospitalized for neuroinvasive encephalitis and died 1 month later. West Nile virus (WNV) infection was biologically confirmed by detection of immunoglobulin M (IgM) reactive with WNV antigens in both cerebrospinal fluid and serum, and weak neutralizing activity was also detected. A veterinary survey performe…	Aug	211-3	2	89
Kotelevska, T. M.; Pryimenko, N. O.; Dubynska, H. M.; Iziumska, O. M.; Koval, T. I.; Pikul, K. V.; Purdenko, T. Y.	A first clinical case report of west nile viral encephalitis in poltava region of Ukraine	2020	Wiad Lek	0043-5147 (Print) 0043-5147			West Nile Fever (WNF) is the most common arbovirus infection caused by West Nile Virus (WNV), which has been responsible for numerous epidemic outbreaks of disease among humans, birds and horses on all continents, with the exception of Antarctica, over the past two decades. On the territory of Ukraine, the earliest reports of cases of WNV circulation in humans and birds relate to the 70s of the X…	2020	831-834	4	73
Salahuddin, T.; Biswas, M.; Hudler, A.; Rosenberg, M.; Zipse, M.	A Maddening Cause for Pause: A Case of West Nile Encephalitis-Related Arrhythmia		Journal of the American College of Cardiology			https://ovidsp.ovid.com/ovidweb.cgi?T=JS&CSC=Y&NEWS=N&PAGE=fulltext&D=emed20&AN=2001642355 http://man-fe.hosted.exlibrisgroup.com/openurl/44MAN/44MAN_services_page?sid=OVID:embase&id=doi:10.1016%2FS0735-1097%252819%252933405-9&issn=0735-1097&isbn=&volume=73&issue=9+Supplement+1&spage=2799&pages=2799&date=2019&title=Journal+of+the+American+College+of+Cardiology&atitle=A+MADDENING+CAUSE+FOR+PAUSE%3…	Background: West Nile Encephalitis (WNE) can cause tremors, dysarthria, confusion, coma, and death, but cardiac complications are rare. We describe a case of prolonged sinus pauses in a patient with WNE. Case: A 68-year-old man with hypertension presented with tremors, headaches, and fevers. He was found to be febrile with nuchal rigidity and upper extremity tremors on exam. Cranial imaging was u…	12	2799		73
Zhao, W.; Sanchez, R.	A man with encephalopathy, hypercapnic respiratory failure, and flaccid paralysis: When birds, mosquitos and humans collide	2019	American Journal of Respiratory and Critical Care Medicine. Conference			https://www.atsjournals.org/doi/abs/10.1164/ajrccm-conference.2019.199.1_MeetingAbstracts.A6658 https://ovidsp.ovid.com/ovidweb.cgi?T=JS&CSC=Y&NEWS=N&PAGE=fulltext&D=emed20&AN=630355113 http://man-fe.hosted.exlibrisgroup.com/openurl/44MAN/44MAN_services_page?sid=OVID:embase&id=doi:&issn=1535-4970&isbn=&volume=199&issue=9&spage=&pages=&date=2019&title=American+Journal+of+Respiratory+and+Critical+C…	Introduction: Hypercapnic respiratory failure is a frequent cause of intubation and admission to the ICU. Most cases are related to airway obstruction, increased dead space, or depressed respiratory drive. Respiratory muscle weakness is an often overlooked cause and requires a high degree of suspicion to establish the diagnosis. Any delay in diagnosis and care can result in death. Case: A 61-year…	2019		9	199
Meeuse, J. J.; Ter Borg, F.; Lohmann, H. J. J. M.; Groen, J.	A patient in the Netherlands with the West Nile virus infection. [Dutch]	27	Nederlands Tijdschrift voor Geneeskunde	0028-2162		https://ovidsp.ovid.com/ovidweb.cgi?T=JS&CSC=Y&NEWS=N&PAGE=fulltext&D=emed7&AN=33014979 http://man-fe.hosted.exlibrisgroup.com/openurl/44MAN/44MAN_services_page?sid=OVID:embase&id=pmid:11715596&id=doi:&issn=0028-2162&isbn=&volume=145&issue=43&spage=2084&pages=2084-2086&date=2001&title=Nederlands+Tijdschrift+voor+Geneeskunde&atitle=Een+patiente+met+West-Nijl-koorts+in+Nederland&aulast=Meeuse	A 45-year-old patient was admitted with high fever and inadequate behaviour. She had recently stayed in Israel. Extensive investigation suggested a viral infection, but the cause was not established. Her partner suggested the possibility of West Nile virus infection, based upon information he had found on the Internet. Serology was performed and specific IgM and IgG antibodies were demonstrated, …	27	2084-2086	43	145
Leis, A. A.; Stokic, D. S.; Polk, J. L.; Dostrow, V.; Winkelmann, M.	A poliomyelitis-like syndrome from West Nile virus infection [1]		New England Journal of Medicine			https://ovidsp.ovid.com/ovidweb.cgi?T=JS&CSC=Y&NEWS=N&PAGE=fulltext&D=emed7&AN=35176252 http://man-fe.hosted.exlibrisgroup.com/openurl/44MAN/44MAN_services_page?sid=OVID:embase&id=pmid:12270971&id=doi:10.1056%2FNEJM2002c021587&issn=0028-4793&isbn=&volume=347&issue=16&spage=1279&pages=1279-1280&date=2002&title=New+England+Journal+of+Medicine&atitle=A+poliomyelitis-like+syndrome+from+West+Nile+viru…		17	1279-1280	16	347
Groves, J. A.; Shafi, H.; Nomura, J. H.; Herron, R. M.; Baez, D.; Dodd, R. Y.; Stramer, S. L.	A probable case of West Nile virus transfusion transmission	0	Transfusion	0041-1132			BACKGROUND: Transfusion-transmitted West Nile virus (WNV) infection is infrequent as a result of minipool (MP) and individual-donation (ID) nucleic acid testing (NAT) of blood donations. ID-NAT is triggered on the basis of local WNV activity identified by MP-NAT. STUDY DESIGN AND METHODS: A 78-year-old male patient who was treated for cardiac disease received 14 blood components from 30 donors in…	0000-03	850-856	3	57
Al Nasrallah, N.; Patel, D.	A rare case of hemophagocytic lymphohistiocytosis (HLH) triggered by west nile virus	2019	American Journal of Respiratory and Critical Care Medicine. Conference	1535-4970		https://www.atsjournals.org/doi/abs/10.1164/ajrccm-conference.2019.199.1_MeetingAbstracts.A6517 https://ovidsp.ovid.com/ovidweb.cgi?T=JS&CSC=Y&NEWS=N&PAGE=fulltext&D=emed20&AN=630355480 http://man-fe.hosted.exlibrisgroup.com/openurl/44MAN/44MAN_services_page?sid=OVID:embase&id=doi:&issn=1535-4970&isbn=&volume=199&issue=9&spage=&pages=&date=2019&title=American+Journal+of+Respiratory+and+Critical+C…	Introduction: West Nile virus (WNV) continues to be a significant cause of neuroinvasive disease in the United States affecting 1,425 patients in 2017, resulting in 146 deaths. Guillain-Barre (GB) is reported to be associated with West Nile virus but not Hemophagocytic lymphohistiocytosis (HLH). HLH in adult is usually a life threatening hyperinflammatory disorder triggered by infection, malignan…	2019		9	199
Groff, R.	A virus that can make you dance	2018	Journal of Hospital Medicine. Conference: Hospital Medicine, HM	1553-5606		https://www.shmabstracts.com/meetings/shm-annual-meeting-2018/590 https://ovidsp.ovid.com/ovidweb.cgi?T=JS&CSC=Y&NEWS=N&PAGE=fulltext&D=emed19&AN=629665773 http://man-fe.hosted.exlibrisgroup.com/openurl/44MAN/44MAN_services_page?sid=OVID:embase&id=doi:&issn=1553-5606&isbn=&volume=13&issue=4+Supplement+1&spage=&pages=&date=2018&title=Journal+of+Hospital+Medicine&atitle=A+virus+that+can+make+you+da…	Case Presentation: A 41-year-old gentleman with history of spinal trauma status post several spinal surgeries and chronic arachnoiditis presented to the emergency department reporting vertigo, generalized weakness, headache, and fever developing over the past two days. On exam he was alert and oriented, with irregularly irregular tachycardia, tachypnea, and a temperature of 39.2degreeC. Additiona…	2018		4	13
Rao, C.; Sohail, M.; Odaro, O.	A winter case of west nile encephalitis with peculiar neuromuscular and neuroimaging findings	2017	Neurocritical Care			https://ovidsp.ovid.com/ovidweb.cgi?T=JS&CSC=Y&NEWS=N&PAGE=fulltext&D=emed18&AN=619001589 http://man-fe.hosted.exlibrisgroup.com/openurl/44MAN/44MAN_services_page?sid=OVID:embase&id=doi:10.1007%2Fs12028-017-0465-9&issn=1556-0961&isbn=&volume=27&issue=2+Supplement+1&spage=S418&pages=S418&date=2017&title=Neurocritical+Care&atitle=A+winter+case+of+west+nile+encephalitis+with+peculiar+neuromuscular+a…	Introduction West Nile neuroinvasive disease may present with nonspecific physical exam and imaging findings. To our knowledge, this is the first report of WNND involving the temporal lobe in adults with neuroimaging suggestive of limbic encephalitis. Our patient presented in winter and developed autonomic instability and sensory deficits, which are all rare findings in WNND. Methods 73-year-old …	2017	S418		27
Morelli, M. C.; Sambri, V.; Grazi, G. L.; Gaibani, P.; Pierro, A.; Cescon, M.; Ercolani, G.; Cavrini, F.; Rossini, G.; Capobianchi, M. R.; Di Caro, A.; Menzo, S.; Pagliaro, P. P.; Ghinelli, F.; Lazzarotto, T.; L; ini, M. P.; Pinna, A. D.	Absence of neuroinvasive disease in a liver transplant recipient who acquired West Nile virus (WNV) infection from the organ donor and who received WNV antibodies prophylactically		Clin Infect Dis				We describe the first case of West Nile virus (WNV) infection in Europe with transmission from donor to recipient following liver transplantation. The infection was detected in the recipient 3 days after transplantation, during the asymptomatic phase. We also report an innovative prophylactic strategy based on infusion of WNV hyperimmune plasma and gamma globulins that could be effective in preve…	Aug	e34-7	4	51
Park, M.; Hui, J. S.; Bartt, R. E.	Acute anterior radiculitis associated with West Nile virus infection [5]		Journal of Neurology Neurosurgery and Psychiatry			http://jnnp.bmj.com/ https://ovidsp.ovid.com/ovidweb.cgi?T=JS&CSC=Y&NEWS=N&PAGE=fulltext&D=emed8&AN=36628310 http://man-fe.hosted.exlibrisgroup.com/openurl/44MAN/44MAN_services_page?sid=OVID:embase&id=pmid:12754368&id=doi:10.1136%2Fjnnp.74.6.823&issn=0022-3050&isbn=&volume=74&issue=6&spage=823&pages=823-825&date=2003&title=Journal+of+Neurology+Neurosurgery+and+Psychiatry&atitle=Acute+anterior+rad…		1	823-825	6	74
Sabadi, D.; Peric, L.; Rubil, I.; Lisnjic, D.; Duvnjak, M.; Simasek, D.; Grubisic, B.; Radocaj, V.; Baraban, V.; Savic, V.; Tabain, I.; Barbic, L.; Kaic, B.; Stevanovic, V.; Vilibic-Cavlek, T.	Acute anteroseptal ST-Elevation Myocardial Infarction (STEMI) in the West Nile virus infection		International Journal of Infectious Diseases			https://ovidsp.ovid.com/ovidweb.cgi?T=JS&CSC=Y&NEWS=N&PAGE=fulltext&D=emed20&AN=2001450927 http://man-fe.hosted.exlibrisgroup.com/openurl/44MAN/44MAN_services_page?sid=OVID:embase&id=doi:10.1016%2Fj.ijid.2018.11.294&issn=1201-9712&isbn=&volume=79&issue=Supplement+1&spage=119&pages=119-120&date=2019&title=International+Journal+of+Infectious+Diseases&atitle=Acute+anteroseptal+ST-Elevation+Myocardia…	Purpose: To present a case of acute anteroseptal ST-elevation myocardial infarction in the West Nile virus (WNV) meningoencephalitis. Methods & Materials: A 77-year-old patient was hospitalized in the late summer of 2017 on the second day of the illness manifested by a fever up to 38.6 degreeC and diarrhea. The patient did not report recent travel but recalled mosquito bites. Past medical history…	February	119-120		79
Peters, S.; Brown, K.	Acute Cryptogenic Stroke During West Nile Virus Infection: Case Report		Neurohospitalist				West Nile virus is an emerging infection in North America but has not traditionally been associated with acute vascular events. We report a 57-year-old healthy male who developed pharyngitis and a corporeal rash, followed 1 week later by an acute cryptogenic stroke. Following successful endovascular thrombectomy, cerebrospinal fluid analysis revealed acute West Nile virus infection. While severe …	Jan	62-65	1	11
Marciniak, C.; Sorosky, S.; Hynes, C.	Acute flaccid paralysis associated with West Nile virus: motor and functional improvement in 4 patients	0	Arch Phys Med Rehabil	0003-9993 (Print) 0003-9993			OBJECTIVE: To describe motor and functional recovery in 4 patients with acute flaccid paralysis associated with West Nile virus (WNV) infection. DESIGN: A case series describing patient clinical features at admission to rehabilitation through 6-month follow-up. SETTING: Academic acute free-standing inpatient rehabilitation hospital. PARTICIPANTS: The patients (3 men, 1 woman; age range, 29-72 y) …	0000-12	1933-8	12	85
Maramattom, B. V.; Philips, G.; Sudheesh, N.; Arunkumar, G.	Acute flaccid paralysis due to West nile virus infection in adults: A paradigm shift entity	0	Ann Indian Acad Neurol	0972-2327 (Print) 0972-2327			Three cases of acute flaccid paralysis (AFP) with preceding fever are described. One patient had a quadriparesis with a florid meningoencephalitic picture and the other two had asymmetric flaccid paralysis with fasciculations at the onset of illness. Magnetic resonance imaging in two cases showed prominent hyperintensitities in the spinal cord and brainstem with prominent involvement of the grey …	0000-01	85-8	1	17
	Acute flaccid paralysis syndrome associated with West Nile virus infection--Mississippi and Louisiana, July-August 2002	0	MMWR Morb Mortal Wkly Rep	0149-2195 (Print) 0149-2195			West Nile virus (WNV) infection can cause severe, potentially fatal neurologic illnesses including encephalitis and meningitis. Acute WNV infection also has been associated with acute flaccid paralysis (AFP) attributed to a peripheral demyelinating process (Guillain-Barré Syndrome [GBS]), or to an anterior myelitis. However, the exact etiology of AFP has not been assessed thoroughly with electrop…	0000-09	825-8	37	51
Macesic, N.; Hall, V.; Mahony, A.; Hueston, L.; Ng, G.; Macdonell, R.; Hughes, A.; Fitt, G.; Grayson, M. L.	Acute flaccid paralysis: The new, the old, and the preventable	2016	Open Forum Infectious Diseases	2328-8957 (electronic) 2328-8957		https://academic.oup.com/ofid https://ovidsp.ovid.com/ovidweb.cgi?T=JS&CSC=Y&NEWS=N&PAGE=fulltext&D=emed17&AN=611854377 http://man-fe.hosted.exlibrisgroup.com/openurl/44MAN/44MAN_services_page?sid=OVID:embase&id=doi:10.1093%2Fofid%2Fofv190&issn=2328-8957&isbn=&volume=3&issue=1&spage=&pages=&date=2016&title=Open+Forum+Infectious+Diseases&atitle=Acute+flaccid+paralysis%3A+The+new%2C+the+old%2C+and+…	Acute flaccid paralysis (AFP) has a changing epidemiology with ongoing polio outbreaks and emerging causes such as nonpolio enteroviruses and West Nile virus (WNV). We report a case of AFP from the Horn of Africa that was initially classified as probable polio but subsequently found to be due to WNV. Copyright © The Author 2015. Published by Oxford University Press for the Infectious Diseases Soc…	2016		1	3
Purbaugh, M.; Ali, F.; Diesing, T.; Hellman, A.	Acute onset parkinsonism secondary to west nile virus encephalitis		Movement Disorder			https://ovidsp.ovid.com/ovidweb.cgi?T=JS&CSC=Y&NEWS=N&PAGE=fulltext&D=emed20&AN=631395333 http://man-fe.hosted.exlibrisgroup.com/openurl/44MAN/44MAN_services_page?sid=OVID:embase&id=doi:&issn=1531-8257&isbn=&volume=34&issue=Supplement+2&spage=S422&pages=S422&date=2019&title=Movement+Disorder&atitle=Acute+onset+parkinsonism+secondary+to+west+nile+virus+encephalitis&aulast=Purbaugh	Objective: To demonstrate a case of acute Parkinsonism caused by West Nile Virus (WNV) Encephalitis that improved with resolution of the infection. Background(s): Acute onset Parkinsonism has a variety of causes including dopamine antagonists, strokes and viral causes including flaviviruses such as WNV, St. Louis encephalitis and Japanese encephalitis, and influenza. Method(s): History, Physical …	October	S422		34
Brener, Z. Z.; Harbord, N. B.; Zhuravenko, I.; Nicastri, A. D.; Bergman, M.; Dubrow, A.; Feinfeld, D.; Winchester, J.	Acute renal failure in a patient with West Nile viral encephalitis [3]	0	Nephrology Dialysis Transplantation	0931-0509 1460-2385		https://ovidsp.ovid.com/ovidweb.cgi?T=JS&CSC=Y&NEWS=N&PAGE=fulltext&D=emed10&AN=46189924 http://man-fe.hosted.exlibrisgroup.com/openurl/44MAN/44MAN_services_page?sid=OVID:embase&id=pmid:17012739&id=doi:10.1093%2Fndt%2Fgfl599&issn=0931-0509&isbn=&volume=22&issue=2&spage=662&pages=662-663&date=2007&title=Nephrology+Dialysis+Transplantation&atitle=Acute+renal+failure+in+a+patient+with+West+Nile+vira…		0000-02	662-663	2	22
Jani, C.; Walker, A.; Al Omari, O.; Patel, D.; Heffess, A.; Wolpow, E.; Page, S.; Bourque, D.	Acute transverse myelitis in West Nile Virus, a rare neurological presentation	2021	IDCases	2214-2509 (Print) 2214-2509			INTRODUCTION: West Nile Virus varies in presentation from asymptomatic to a febrile illness often associated with malaise, weakness and maculopapular rash. West Nile neuro-invasive disease often manifests as meningitis, encephalitis, and less commonly acute flaccid paralysis in a "polio-like" presentation. Acute transverse myelitis (ATM) is a rare manifestation. We present a case of neuro-invasiv…	2021	e01104		24
Papa, A.; Papadopoulou, E.	Acute viral infections of the central nervous system, 2014-2016, Greece		Journal of Medical Virology			http://onlinelibrary.wiley.com/journal/10.1002/(ISSN)1096-9071 https://ovidsp.ovid.com/ovidweb.cgi?T=JS&CSC=Y&NEWS=N&PAGE=fulltext&D=emed19&AN=620593605 http://man-fe.hosted.exlibrisgroup.com/openurl/44MAN/44MAN_services_page?sid=OVID:embase&id=pmid:29168889&id=doi:10.1002%2Fjmv.24997&issn=0146-6615&isbn=&volume=90&issue=4&spage=644&pages=644-647&date=2018&title=Journal+of+Medical+Virology&atitle…	In order to investigate the viral etiology of acute infections of central nervous system (CNS), multiplex and single PCRs combined with serology for arboviruses were applied on samples from 132 hospitalized patients in Greece during May 2014-December 2016. A viral pathogen was detected in 52 of 132 (39.4%) cases with acute CNS infection. Enteroviruses predominated (15/52, 28.8%), followed by West…	April	644-647	4	90
Hrnicek, M. J.; Mailliard, M. E.	Acute West Nile virus in two patients receiving interferon and ribavirin for chronic hepatitis C [3]	0	American Journal of Gastroenterology	0002-9270		https://ovidsp.ovid.com/ovidweb.cgi?T=JS&CSC=Y&NEWS=N&PAGE=fulltext&D=emed8&AN=39090232 http://man-fe.hosted.exlibrisgroup.com/openurl/44MAN/44MAN_services_page?sid=OVID:embase&id=pmid:15128371&id=doi:10.1111%2Fj.1572-0241.2004.40130.x&issn=0002-9270&isbn=&volume=99&issue=5&spage=957&pages=957&date=2004&title=American+Journal+of+Gastroenterology&atitle=Acute+West+Nile+virus+in+two+patients+receiv…		0000-05	957	5	99
Wilson, M. R.; Zimmermann, L. L.; Crawford, E. D.; Sample, H. A.; Soni, P. R.; Baker, A. N.; Khan, L. M.; DeRisi, J. L.	Acute West Nile Virus Meningoencephalitis Diagnosed Via Metagenomic Deep Sequencing of Cerebrospinal Fluid in a Renal Transplant Patient		Am J Transplant				Solid organ transplant patients are vulnerable to suffering neurologic complications from a wide array of viral infections and can be sentinels in the population who are first to get serious complications from emerging infections like the recent waves of arboviruses, including West Nile virus, Chikungunya virus, Zika virus, and Dengue virus. The diverse and rapidly changing landscape of possible …	Mar	803-808	3	17
Abroug, F.; Ouanes-Besbes, L.; Ouanes, I.; Nciri, N.; Dachraoui, F.; Najjar, F.	Adrenal insufficiency in severe West Nile Virus infection	0	Intensive Care Med	0342-4642 (Print) 0342-4642			OBJECTIVE: To explore adrenal function in severe West Nile virus (WNV) infection. DESIGN AND SETTING: Prospective interventional cohort study in a medical ICU of a teaching hospital. PATIENTS: Ten consecutive patients (seven men, mean age 64+/-12years, mean SAPS II 26+/-6) with definite diagnosis of WNV related meningoencephalitis and variable proportion of organ/system failure. All patients had …	0000-10	1636-9	10	32
Tan, K.; Kianirad, Y.; Zadikoff, C.; Bega, D.	Adult onset opsoclonus-myoclonus ataxia syndrome due to west Nile virus: Two case reports	2017	Neurology. Conference: 69th American Academy of Neurology Annual Meeting, AAN			https://ovidsp.ovid.com/ovidweb.cgi?T=JS&CSC=Y&NEWS=N&PAGE=fulltext&D=emed18&AN=616550957 http://man-fe.hosted.exlibrisgroup.com/openurl/44MAN/44MAN_services_page?sid=OVID:embase&id=doi:&issn=1526-632X&isbn=&volume=88&issue=16+Supplement+1&spage=&pages=&date=2017&title=Neurology&atitle=Adult+onset+opsoclonus-myoclonus+ataxia+syndrome+due+to+west+Nile+virus%3A+Two+case+reports&aulast=Tan	Objective: - Background: Opsoclonus-myoclonus-ataxia syndrome (OMAS) is a rare neurological disorder associated with paraneoplastic or viral infections. There are only seven reported cases of OMAS due to West Nile Virus (WNV). We report two cases in immunocompetent patients who recovered neurologically after treated with steroids. Design/Methods: - Case report 1: A 47-year-old man presented with …	2017		16	88
Hébert, J.; Armstrong, D.; Daneman, N.; Jain, J. D.; Perry, J.	Adult-onset opsoclonus-myoclonus syndrome due to West Nile Virus treated with intravenous immunoglobulin	0	J Neurovirol	1355-0284			A 63-year-old female with no significant past medical history was presented with a 5-day history of progressive opsoclonus-myoclonus, headaches, and fevers. Her workup was significant only for positive West-Nile Virus serum serologies. She received a 2-day course of intravenous immunoglobulin (IvIG). At an 8-week follow up, she had a complete neurological remission. Adult-onset opsoclonus-myoclon…	0000-02	158-159	1	23
Custer, B.; Hopkins, H.	An atypical neurologic presentation of west Nile virus	0	Journal of General Internal Medicine	1525-1497		https://ovidsp.ovid.com/ovidweb.cgi?T=JS&CSC=Y&NEWS=N&PAGE=fulltext&D=emexb&AN=633957735 http://man-fe.hosted.exlibrisgroup.com/openurl/44MAN/44MAN_services_page?sid=OVID:embase&id=doi:10.1007%2Fs11606-020-05890-3&issn=1525-1497&isbn=&volume=35&issue=SUPPL+1&spage=S377&pages=S377&date=2020&title=Journal+of+General+Internal+Medicine&atitle=An+atypical+neurologic+presentation+of+west+Nile+virus&aul…	LEARNING OBJECTIVE #1: Recognize West Nile Virus as a cause of an ALS-like neuropathy CASE: An undomiciled 63 year-old man with a history of lyme diseaseassociated facial palsy and tick exposure presented initially for multiple recent falls with progressive fatigue and weakness over the prior two months. At the time of admission he was noted to be hypophonic with tongue fasciculations, bilateral …	0000-07	S377		35
Bosak, A.; Raschke, R.	An atypical presentation of neuroinvasive west nile virus	2015	American Journal of Respiratory and Critical Care Medicine. Conference: American Thoracic Society International Conference, ATS	1073-449X		http://www.atsjournals.org/doi/pdf/10.1164/ajrccm-conference.2015.191.1_MeetingAbstracts.A5632 https://ovidsp.ovid.com/ovidweb.cgi?T=JS&CSC=Y&NEWS=N&PAGE=fulltext&D=emed16&AN=72053530 http://man-fe.hosted.exlibrisgroup.com/openurl/44MAN/44MAN_services_page?sid=OVID:embase&id=doi:&issn=1073-449X&isbn=&volume=191&issue=MeetingAbstracts&spage=&pages=&date=2015&title=American+Journal+of+Respiratory+a…	West Nile Virus (WNV) is a globally distributed arbovirus that arrived in the western hemisphere in 1999 and has now become endemic with many outbreaks in the last 2 decades. Neuroinvasive WNV (N-WNV) may present with meningoencephalitis, flaccid paralysis, extrapyramidal manifestations and/or cranial neuropathies. We present an unusual case of N-WNV associated glossoplegia. A 56 year old female …	2015			191
DellaBadia, J., Jr.; Jaffe, S. L.; Singh, J.; Minagar, A.	An occipital lobe epileptogenic focus in a patient with West Nile encephalitis	0	Eur J Neurol	1351-5101 (Print) 1351-5101			Although most human cases of West Nile (WN) fever are benign, approximately 1% produce severe neurological illness. Meningitis and/or encephalitis comprise 75% of hospitalized cases with seizures in 10-15%. Occipital lobe seizures, often mimicking other primary seizure types due to extra-occipital spread, is uncommon in adults and especially so from an infectious origin. A case of WN encephalitis…	0000-02	111-3	2	11
Riabi, S.; Gaaloul, I.; Mastouri, M.; Hassine, M.; Aouni, M.	An outbreak of West Nile Virus infection in the region of Monastir, Tunisia, 2003	0	Pathog Glob Health	2047-7724 (Print) 2047-7724			BACKGROUND: A West Nile (WN) fever epidemic occurred in the region of Monastir, Tunisia, between August and October 2003. AIM OF THE STUDY: We attempt to describe the epidemiology, clinical presentation, and outcome of patients with confirmed West Nile virus (WNV) infection. METHODS: Three groups of specimens were prepared. One was made up of serum only (n _=_ 43), the other of cerebrospinal flui…	0000-04	148-57	3	108
Khanli, H. M.; Kataria, L.; Balish, M.; Zhai, P.	An unusual case of acute flaccid paralysis associated with west nile virus involving paraspinal and bulbar muscles	0	Annals of Neurology	1531-8249		https://ovidsp.ovid.com/ovidweb.cgi?T=JS&CSC=Y&NEWS=N&PAGE=fulltext&D=emexb&AN=633964392 http://man-fe.hosted.exlibrisgroup.com/openurl/44MAN/44MAN_services_page?sid=OVID:embase&id=doi:10.1002%2Fana.25865&issn=1531-8249&isbn=&volume=88&issue=SUPPL+25&spage=S233&pages=S233&date=2020&title=Annals+of+Neurology&atitle=An+unusual+case+of+acute+flaccid+paralysis+associated+with+west+nile+virus+involvin…	Background: The most common neuromuscular manifestation of West Nile virus (WNV) infection is an acute flaccid paralysis, usually asymmetric and variably involving one to four limbs. It may associated with fever or meningoencephalitis. Bulbar palsy has been observed frequently in the course of the disease, however it has been reported very rarely as an initial presentation without any other neuro…	0000-10	S233		88
Tanenbaum, E. J.	An unusual case of back pain in adult primary care clinic		Journal of General Internal Medicine			https://ovidsp.ovid.com/ovidweb.cgi?T=JS&CSC=Y&NEWS=N&PAGE=fulltext&D=emed17&AN=72288999 http://man-fe.hosted.exlibrisgroup.com/openurl/44MAN/44MAN_services_page?sid=OVID:embase&id=doi:&issn=1525-1497&isbn=&volume=31&issue=2+SUPPL.+1&spage=S554&pages=S554&date=2016&title=Journal+of+General+Internal+Medicine&atitle=An+unusual+case+of+back+pain+in+adult+primary+care+clinic&aulast=Tanenbaum	LEARNING OBJECTIVE #1: Diagnose spinal epidural abscess (SEA) CASE: Mr. R is a 65 year old man with no significant past medical history who presented to a primary care clinic with back pain. He described the gradual onset of razor-like bilateral upper back pain, 10/10 in intensity, starting adjacent to his spine and radiating to the chest in a band-like distribution. The pain started 6 weeks ago …	May	S554	2	31
Sanz, G.; De Jesus Rodriguez, E.; Vila-Delgado, M.; Oliver, A. L.	An unusual case of unilateral chorioretinitis and blind spot enlargement associated with asymptomatic West Nile virus infection		Am J Ophthalmol Case Rep				PURPOSE: To report a case of unilateral chorioretinitis and acute blind spot enlargement occurring in a patient with asymptomatic West Nile virus (WNV) infection. OBSERVATIONS: A 28-year-old Hispanic woman, residing in Puerto Rico, presented with an 18-month history of photopsia and a visual field disturbance of the left eye. She had no history of other neurologic symptoms or viral-like illness c…	Jun	100723		18
Usifo, K.; Dooley, J.; Ayyoub, S.; Crowe, W. C.	An unusual presentation of west Nile virus		Journal of General Internal Medicine			https://ovidsp.ovid.com/ovidweb.cgi?T=JS&CSC=Y&NEWS=N&PAGE=fulltext&D=emed14&AN=71293279 http://man-fe.hosted.exlibrisgroup.com/openurl/44MAN/44MAN_services_page?sid=OVID:embase&id=doi:&issn=0884-8734&isbn=&volume=28&issue=SUPPL.+1&spage=S290&pages=S290&date=2013&title=Journal+of+General+Internal+Medicine&atitle=An+unusual+presentation+of+west+Nile+virus&aulast=Usifo	LEARNING OBJECTIVE 1: Recognize the clinical features of West Nile Virus. LEARNING OBJECTIVE 2: Suspect West Nile Virus encephalitis even when diagnostic testing is negative. CASE: A 56 year-old female with no significant past medical history presented to the hospital in July after being found unresponsive at home. She had nausea, vomiting, and diarrhea 1 week prior. In the emergency department s…	June	S290		28
Mankongpaisarnrung, C.; Chen, T.; Copel; , S.; Nusrat, M.; Argueta, E.; Nugent, K.	Aseptic meningitis, rash, and acute urinary retention: A clue for diagnosis of west nile virus meningitis	0	Journal of Investigative Medicine	1081-5589		https://ovidsp.ovid.com/ovidweb.cgi?T=JS&CSC=Y&NEWS=N&PAGE=fulltext&D=emed14&AN=70993290 http://man-fe.hosted.exlibrisgroup.com/openurl/44MAN/44MAN_services_page?sid=OVID:embase&id=doi:10.231%2FJIM.0b013e3182820c55&issn=1081-5589&isbn=&volume=61&issue=2&spage=474&pages=474-475&date=2013&title=Journal+of+Investigative+Medicine&atitle=Aseptic+meningitis%2C+rash%2C+and+acute+urinary+retention%3A+A+c…	Case Report: West Nile virus (WNV) is an RNA arbovirus in Flaviviridae family. It has become more prevalent in the US since the 1999 outbreak in NY. The mode of transmission is primarily from the Culex mosquito bite. However, non-mosquito transmission is feasible through blood transfusion, solid organ transplant, and trans-placental route. Of infected humans, 70-80% are asymptomatic and 20-30 % d…	0000-02	474-475		61
Das, R.; Loughran, K.; Murchison, C.; Qian, F.; Leng, L.; Song, Y.; Montgomery, R. R.; Loeb, M.; Bucala, R.	Association between high expression macrophage migration inhibitory factor (MIF) alleles and West Nile virus encephalitis	0	Cytokine	1043-4666 (Print) 1043-4666			Infection with mosquito-borne West Nile virus (WNV) is usually asymptomatic but can lead to severe WNV encephalitis. The innate cytokine, macrophage migration inhibitory factor (MIF), is elevated in patients with WNV encephalitis and promotes viral neuroinvasion and mortality in animal models. In a case-control study, we examined functional polymorphisms in the MIF locus in a cohort of 454 North …	0000-02	51-4		78
Li, J.; Loeb, J. A.; Shy, M. E.; Shah, A. K.; Tselis, A. C.; Kupski, W. J.; Lewis, R. A.	Asymmetric flaccid paralysis: a neuromuscular presentation of West Nile virus infection		Ann Neurol				The neuromuscular aspects of West Nile virus (WNV) infection have not been characterized in detail. We have studied a group of six patients with proven WNV infection. All cases presented with acute, severe, asymmetric, or monolimb weakness, with minimal or no sensory disturbance after a mild flu-like prodrome. Four cases also had facial weakness. Three of our cases had no encephalitic signs or sy…	Jun	703-10	6	53
Kuo, D. C.; Bilal, S.; Koller, P.	Asymmetric Weakness and West Nile Virus Infection	0	J Emerg Med	0736-4679 (Print) 0736-4679			BACKGROUND: Weakness is a common presentation in the emergency department (ED). Asymmetric weakness or weakness that appears not to follow an anatomical pattern is a less common occurrence. Acute flaccid paralysis with no signs of meningoencephalitis is one of the more uncommon presentations of West Nile virus (WNV). Patient may complain of an acute onset of severe weakness, or even paralysis, in…	0000-09	274-6	3	49
Michalik, A. J.; Morrison, E.	Atypical presentation and recovery pattern of acute motor axonal neuropathy due to west nile virus: A case report	0	PM and R	1934-1482		https://ovidsp.ovid.com/ovidweb.cgi?T=JS&CSC=Y&NEWS=N&PAGE=fulltext&D=emed19&AN=632365666 http://man-fe.hosted.exlibrisgroup.com/openurl/44MAN/44MAN_services_page?sid=OVID:embase&id=doi:&issn=1934-1482&isbn=&volume=10&issue=9+Supplement&spage=S100&pages=S100&date=2018&title=PM+and+R&atitle=Atypical+presentation+and+recovery+pattern+of+acute+motor+axonal+neuropathy+due+to+west+nile+virus%3A+A+case…	Description: A 57-year-old woman with past medical history of morbid obesity status-post gastric bypass surgery presented with difficulty ambulating in the setting of a viral illness. Her initial examination was notable for bilateral weakness in hip flexors and knee extensors, mild dysarthria, right-sided ptosis, bilateral lower facial weakness, intact deep tendon reflexes and preserved sensation…	0000-09	S100		10
Moon, T. D.; Nadimpalli, A.; Martin, E. B.; Ortiz, M. A.; Van Dyke, R. B.	Balance and gait abnormalities of a child with West Nile virus infection		Pediatr Infect Dis J				We describe a case of a previously healthy 2-year-old female patient with rash, fever and vomiting for 10 days who presented for medical attention with acute profound balance and gait disturbances and intentional movement dysmetria. West Nile virus-specific IgM and IgG antibodies were detected in the patient's cerebrospinal fluid.	Jun	568-70	6	24
Betensley, A. D.; Jaffery, S. H.; Collins, H.; Sripathi, N.; Alabi, F.	Bilateral diaphragmatic paralysis and related respiratory complications in a patient with West Nile virus infection	2004	Thorax	0040-6376, 1468-3296	10.1136/thorax.2003.009092	https://thorax.bmj.com/content/59/3/268	The case report is presented of a patient with West Nile virus infection and ventilator dependent respiratory failure in whom bilateral diaphragmatic paralysis developed. If the prevalence of West Nile virus infection continues to rise, recognition of diaphragmatic paralysis and related respiratory complications will become increasingly important to the pulmonary/critical care physician.	2004-03-01	268-269	3	59
Guth, J. C.; Liotta, E. M.; Maas, M. B.; Rosenberg, N. F.; Naidech, A. M.	Bilateral thalamic involvement in west nile virus encephalitis: A case series	0	Neurocritical Care	1541-6933		https://ovidsp.ovid.com/ovidweb.cgi?T=JS&CSC=Y&NEWS=N&PAGE=fulltext&D=emed14&AN=71194755 http://man-fe.hosted.exlibrisgroup.com/openurl/44MAN/44MAN_services_page?sid=OVID:embase&id=doi:10.1007%2Fs12028-013-9895-1&issn=1541-6933&isbn=&volume=19&issue=1+SUPPL.+1&spage=S309&pages=S309&date=2013&title=Neurocritical+Care&atitle=Bilateral+thalamic+involvement+in+west+nile+virus+encephalitis%3A+A+case+s…	Introduction West Nile virus encephalitis (WNVE) is becoming increasingly common in the United States. Radiologic findings suggestive of WNVE have not been clearly established. False negative WNVE serologic results are common and make distinctive imaging features important clinically. We sought to identify a radiologic pattern typical of WNVE. Methods Clinical and magnetic resonance imaging (MRI)…	0000-09	S309	1	19
Moayeri, M.; Bloch, E. M.; Nguyen, K. T.; Hirschler, N. V.; Schwartz, B. S.; Glaser, C. A.; Hunter, R. L.; P; ey, S.	Blood traceback investigation in a recent transplant-associated West Nile Virus infection	0	Transfusion	0041-1132		https://ovidsp.ovid.com/ovidweb.cgi?T=JS&CSC=Y&NEWS=N&PAGE=fulltext&D=emed12&AN=70539411 http://man-fe.hosted.exlibrisgroup.com/openurl/44MAN/44MAN_services_page?sid=OVID:embase&id=doi:10.1111%2Fj.1537-2995.2011.03301_1.x&issn=0041-1132&isbn=&volume=51&issue=SUPPL.+3&spage=210A&pages=210A&date=2011&title=Transfusion&atitle=Blood+traceback+investigation+in+a+recent+transplant-associated+West+Nile+…	Background/Case Studies: Transmission of West Nile virus (WNV) via transfusion and organ transplantation has been reported since 2002. Organ donors are not routinely screened for WNV infection. Despite implementation of WNV blood donor screening by minipool nucleic acid testing (MPNAT) and triggering of individual donor NAT (ID-NAT) in epidemic areas, rare cases of transfusion transmitted WNV (TT…	0000-09	210A		51
Scholz, S.; Kaas, B.; Simpkins, A.; Lyons, J.; Venkatesan, A.; Probasco, J.	Brachial plexitis preceding encephalomyelitis in a patient with West Nile virus infection		BMJ Case Rep				We describe the case of a 54-year-old woman with West Nile virus infection presenting with painful brachial plexitis and radiculitis that preceded the more typically associated symptoms of meningoencephalitis. Physicians should be aware that West Nile virus infection can present with painful brachial plexitis.	Dec			2013
Kobayashi, K. J.; Weil, A. A.; Br; a, J. A.	Case 16-2018: A 45-year-old man with fever, thrombocytopenia, and elevated aminotransferase levels	24	New England Journal of Medicine	0028-4793 1533-4406		http://www.nejm.org/medical-index https://ovidsp.ovid.com/ovidweb.cgi?T=JS&CSC=Y&NEWS=N&PAGE=fulltext&D=emed19&AN=622267190 http://man-fe.hosted.exlibrisgroup.com/openurl/44MAN/44MAN_services_page?sid=OVID:embase&id=pmid:29791814&id=doi:10.1056%2FNEJMcpc1712227&issn=0028-4793&isbn=&volume=378&issue=21&spage=2023&pages=2023-2029&date=2018&title=New+England+Journal+of+Medicine&atitle=Case+16-2018%3…	A 45-year-old man from New England presented with fever, thrombocytopenia, and elevated aminotransferase levels several months after he had visited Mexico. A circular skin lesion with a central scab was noted below the left lateral malleolus. Diagnostic tests were performed. Copyright © 2018 Massachusetts Medical Society.	24	2023-2029	21	378
Lyons, J. L.; Schaefer, P. W.; Cho, T. A.; Azar, M. M.	Case 34-2017. A 76-Year-Old Man with Fever, Weight Loss, and Weakness		N Engl J Med					Nov	1878-1886	19	377
Vyas, J. M.; González, R. G.; Pierce, V. M.	Case records of the Massachusetts General Hospital. Case 15-2013. A 76-year-old man with fever, worsening renal function, and altered mental status		N Engl J Med					May	1919-27	20	368
Holl; er, H.; Schaefer, P. W.; Hedley-Whyte, E. T.	Case records of the Massachusetts General Hospital. Case 22-2005. An 81-year-old man with cough, fever, and altered mental status	0	N Engl J Med	0028-4793				0000-07	287-95	3	353
Hirsch, M. S.; Werner, B.	Case records of the Massachusetts General Hospital. Weekly clinicopathological exercises. Case 17-2003. A 38-year-old woman with fever, headache, and confusion	0	N Engl J Med	0028-4793				0000-05	2239-47	22	348
Vanguru, H. R.; Lopez, C. Y.; Gudlavalleti, A.; S; ers, A.	Case report of transient acute Parkinsonism in the setting of west nile virus encephalitis	2019	Neurology. Conference: 71st Annual Meeting of the American Academy of Neurology, AAN			https://ovidsp.ovid.com/ovidweb.cgi?T=JS&CSC=Y&NEWS=N&PAGE=fulltext&D=emed20&AN=629239155 http://man-fe.hosted.exlibrisgroup.com/openurl/44MAN/44MAN_services_page?sid=OVID:embase&id=doi:&issn=1526-632X&isbn=&volume=92&issue=15+Supplement+1&spage=&pages=&date=2019&title=Neurology&atitle=Case+report+of+transient+acute+Parkinsonism+in+the+setting+of+west+nile+virus+encephalitis&aulast=Vanguru	Objective: Acute onset of Parkinsonism is an uncommon presentation to the emergency department, and is usually secondary to various conditions. These include but are not limited to: acute vascular pathology, structural lesions (e.g. obstructive hydrocephalus, pontine myelinolysis, etc.), medications, and viral infections. We present a case of acute Parkinsonism secondary to a viral infection. Bac…	2019		15	92
Schiuma, M.; Pezzati, L.; Ballone, E.; Borghi, B.; Osio, M.; Mattavelli, D.; Galimberti, L.; Corbellino, M.; Mileto, D.; Zanchetta, N.; Antinori, S.	Case Report: A Fatal Case of West Nile Virus Meningoencephalomyelitis in a Woman with Systemic Lupus Erythematosus Initially Misdiagnosed as SARS-CoV-2 Infection		Am J Trop Med Hyg				We present a fatal case of West Nile virus meningoencephalomyelitis initially misdiagnosed as COVID-19 in a 63-year-old Egyptian woman with a previous diagnosis of systemic lupus erythematosus. The patient's medical history and immunosuppressive therapy, as well as the COVID-19 pandemic, substantially broadened the differential diagnosis of her encephalitis.	Mar	1716-8	5	104
Larrieu, S.; Cardinale, E.; Ocquidant, P.; Roger, M.; Lepec, R.; Delatte, H.; Camuset, G.; Despres, P.; Brottet, E.; Charlin, C.; Michault, A.	Case report: A fatal neuroinvasive West Nile virus infection in a traveler returning from Madagascar: Clinical, epidemiological and veterinary investigations		American Journal of Tropical Medicine and Hygiene			http://www.ajtmh.org/content/89/2/211.full.pdf+html https://ovidsp.ovid.com/ovidweb.cgi?T=JS&CSC=Y&NEWS=N&PAGE=fulltext&D=emed14&AN=369561703 http://man-fe.hosted.exlibrisgroup.com/openurl/44MAN/44MAN_services_page?sid=OVID:embase&id=pmid:23751400&id=doi:10.4269%2Fajtmh.12-0003&issn=0002-9637&isbn=&volume=89&issue=2&spage=211&pages=211-213&date=2013&title=American+Journal+of+Tropical+Medicine+and…	A 58-year-old woman living in Reunion Island and returning from Madagascar was hospitalized for neuroinvasive encephalitis and died 1 month later. West Nile virus (WNV) infection was biologically confirmed by detection of immunoglobulin M (IgM) reactive with WNV antigens in both cerebrospinal fluid and serum, and weak neutralizing activity was also detected. A veterinary survey performed in her t…	August	211-213	2	89
Pergam, S. A.; Delong, C. E.; Echevarria, L.; Scully, G.; Goade, D. E.	Case report: Myocarditis in West Nile virus infection		American Journal of Tropical Medicine and Hygiene			http://www.ajtmh.org/cgi/reprint/75/6/1232 https://ovidsp.ovid.com/ovidweb.cgi?T=JS&CSC=Y&NEWS=N&PAGE=fulltext&D=emed9&AN=351627513 http://man-fe.hosted.exlibrisgroup.com/openurl/44MAN/44MAN_services_page?sid=OVID:embase&id=pmid:17172398&id=doi:&issn=0002-9637&isbn=&volume=75&issue=6&spage=1232&pages=1232-1233&date=2006&title=American+Journal+of+Tropical+Medicine+and+Hygiene&atitle=Case+report%3A…	West Nile virus (WNV) myocarditis has been documented pathologically in birds and mammals but has rarely been reported in human clinical syndromes. We describe myocarditis associated with WNV. Copyright © 2006 by The American Society of Tropical Medicine and Hygiene.	December	1232-1233	6	75
Gray, T. J.; Burrow, J. N.; Markey, P. G.; Whelan, P. I.; Jackson, J.; Smith, D. W.; Currie, B. J.	Case report: West nile virus (Kunjin subtype) disease in the Northern Territory of Australia - A case of encephalitis and review of all reported cases	0	American Journal of Tropical Medicine and Hygiene	0002-9637		http://www.ajtmh.org/content/85/5/952.full.pdf+html https://ovidsp.ovid.com/ovidweb.cgi?T=JS&CSC=Y&NEWS=N&PAGE=fulltext&D=emed12&AN=362923954 http://man-fe.hosted.exlibrisgroup.com/openurl/44MAN/44MAN_services_page?sid=OVID:embase&id=pmid:22049056&id=doi:10.4269%2Fajtmh.2011.11-0165&issn=0002-9637&isbn=&volume=85&issue=5&spage=952&pages=952-956&date=2011&title=American+Journal+of+Tropical+Medicin…	West Nile virus Kunjin subtype (WNV/KUNV) is enzootic across the tropical north of Australia, with epizootic spread into other jurisdictions. The clinical spectrum of illness in humans is poorly described. We report a clinical case of WNV/KUNV encephalitis and performed a retrospective chart audit of all cases of WNV/KUNV notified in the Northern Territory from 1992 to 2010. Thirteen cases of WNV…	0000-11	952-956	5	85
Aboutaleb, N.; Beersma, M. F.; Wunderink, H. F.; Vossen, A. C.; Visser, L. G.	Case report: West-Nile virus infection in two Dutch travellers returning from Israel	0	Euro Surveill	1025-496x				0000-08		34	15
Santini, M.; Zupetic, I.; Viskovic, K.; Krznaric, J.; Kutlesa, M.; Krajinovic, V.; Polak, V. L.; Savic, V.; Tabain, I.; Barbic, L.; Bogdanic, M.; Stevanovic, V.; Mrzljak, A.; Vilibic-Cavlek, T.	Cauda equina arachnoiditis - a rare manifestation of West Nile virus neuroinvasive disease: A case report		World J Clin Cases				BACKGROUND: Data regarding the neuroradiology features of the West Nile virus neuroinvasive disease (WNV NID) is rather scarce. To contribute to the knowledge of the WNV NID, we present a patient with a combination of encephalitis and acute flaccid paresis, with cauda equina arachnoiditis as the main magnetic resonance (MR) finding. CASE SUMMARY: A 72-year-old female patient was admitted due to f…	Sep	3797-3803	17	8
Sherman-Weber, S.; Axelrod, P.	Central diabetes insipidus complicating west nile encephalitis [4]		Clinical Infectious Diseases			https://ovidsp.ovid.com/ovidweb.cgi?T=JS&CSC=Y&NEWS=N&PAGE=fulltext&D=emed8&AN=38457220 http://man-fe.hosted.exlibrisgroup.com/openurl/44MAN/44MAN_services_page?sid=OVID:embase&id=pmid:15034844&id=doi:10.1086%2F382702&issn=1058-4838&isbn=&volume=38&issue=7&spage=1042&pages=1042-1043&date=2004&title=Clinical+Infectious+Diseases&atitle=Central+diabetes+insipidus+complicating+west+nile+encephalitis+…		1	1042-1043	7	38
Kirby, A.; Afshari, M.	Chorea after west nile virus encephalitis: A case report	2019	Neurology. Conference: 71st Annual Meeting of the American Academy of Neurology, AAN	1526-632X		https://ovidsp.ovid.com/ovidweb.cgi?T=JS&CSC=Y&NEWS=N&PAGE=fulltext&D=emed20&AN=629239328 http://man-fe.hosted.exlibrisgroup.com/openurl/44MAN/44MAN_services_page?sid=OVID:embase&id=doi:&issn=1526-632X&isbn=&volume=92&issue=15+Supplement+1&spage=&pages=&date=2019&title=Neurology&atitle=Chorea+after+west+nile+virus+encephalitis%3A+A+case+report&aulast=Kirby	Objective: To discuss an unusual case of chorea in West Nile Virus encephalitis. Background(s): The neuroinvasive form of human infection with West Nile Virus (WNV) is known to cause meningitis, encephalitis, and poliomyelitis, particularly in the elderly and immunocompromised. WNV has a particular tropism for extrapyramidal structures and tremor, myoclonus, and parkinsonism have been most common…	2019		15	92
Hershberger, V. S.; Augsburger, J. J.; Hutchins, R. K.; Miller, S. A.; Horwitz, J. A.; Bergmann, M.	Chorioretinal lesions in nonfatal cases of West Nile virus infection	0	Ophthalmology	0161-6420 (Print) 0161-6420			OBJECTIVE: West Nile virus (WNV) disease is a zoonotic infection with recent outbreaks in the United States. Recent reports have highlighted the intraocular findings associated with WNV disease. We describe the intraocular findings observed in two patients infected by the West Nile virus. DESIGN: Observational case reports. METHODS: During an outbreak of WNV disease in Southwest Ohio, two patient…	0000-09	1732-6	9	110
Seth, R. K.; Stoessel, K. M.; Adelman, R. A.	Choroidal neovascularization associated with West Nile virus chorioretinitis		Semin Ophthalmol				A case of late-onset choroidal neovascularization in a patient with a history of West Nile virus chorioretinitis is described. An 86-year-old man with a history of diabetes mellitus developed bilateral West Nile virus chorioretinitis in 2001, after which his vision improved to baseline. Approximately 5 years later, the patient was found to have choroidal neovascularization in his left eye, for wh…	Apr	81-4	2	22
Ruthirago, D.; Julayanont, P.; Alderazi, Y.	Chronic progressive meningoencephalitis after west nile infection: Diagnostic challenges in prolonged immunosuppression from rituximab	2017	Neurology. Conference: 69th American Academy of Neurology Annual Meeting, AAN			https://ovidsp.ovid.com/ovidweb.cgi?T=JS&CSC=Y&NEWS=N&PAGE=fulltext&D=emed18&AN=616550248 http://man-fe.hosted.exlibrisgroup.com/openurl/44MAN/44MAN_services_page?sid=OVID:embase&id=doi:&issn=1526-632X&isbn=&volume=88&issue=16+Supplement+1&spage=&pages=&date=2017&title=Neurology&atitle=Chronic+progressive+meningoencephalitis+after+west+nile+infection%3A+Diagnostic+challenges+in+prolonged+immunosu…	Objective: To report a case of progressive meningoencephalitis after West Nile virus infection in a patient with hypogammaglobulinemia and absent CD19, CD20 from remote use of rituximab. Background(s): West Nile virus is an arthropod-borne virus that causes meningoencephalitis. A few cases with chronic symptoms were found to have persistent infection in the urine. Rituximab is a monoclonal antibo…	2017		16	88
Brilla, R.; Block, M.; Geremia, G.; Wichter, M.	Clinical and neuroradiologic features of 39 consecutive cases of West Nile Virus meningoencephalitis	0	J Neurol Sci	0022-510X (Print) 0022-510x			BACKGROUND: West Nile Virus (WNV) is a flavivirus WNV that has spread westwards across North America in recent years. It can cause a febrile illness and infection of the central nervous system, which is associated with poor outcome. METHODS: We retrospectively studied the clinical and neuroradiologic features of 39 consecutive patients admitted during summer of 2002 that had IgM in the cerebrospi…	0000-05	37-40	1	220
Zito, R.; Micelli Ferrari, T.; Di Pilato, L.; Lorusso, M.; Ferretta, A.; Micelli Ferrari, L.; Accorinti, M.	Clinical course of choroidal neovascular membrane in West Nile virus chorioretinitis: a case report		J Med Case Rep				BACKGROUND: This report describes the clinical course of choroidal neovascular membrane (CNV) in West Nile virus-associated chorioretinitis. CASE PRESENTATION: A 28-year-old Italian woman was referred to our institution because of reduced visual acuity in the left eye dating back 4 months. A diagnosis of retinal vasculitis in the right eye and chorioretinitis with CNV in the left eye was made. A …	Apr	206	1	15
Mammen, S.; Nair, A.; Kumar, S.; Zonderveni, Z.; Prabhakar, A. T.; Vijay Prakash, T.; Aaron, S.; Alex; er, M.; Zachariah, A.; Abraham, A. M.	Clinical Features of Four West Nile Virus Cases and Its Molecular Characterization from a South Indian Tertiary Care Hospital	2020	Case Rep Infect Dis	2090-6625 (Print)			West Nile virus (WNV) is currently a significant reemerging virus of the 21st century. It belongs to the family Flaviviridae and genus Flavivirus. Although it is primarily transmitted by the Culex spp of mosquitoes, other routes of transmission are also well defined. Of eight lineages described, Lineage 1a has been reported from many parts of South India and is known to cause neuroinvasive illnes…	2020	1315041		2020
Momah, T.; Mbride, N.	Clinical Quandaries Posed by Concurrent Human Immunodeficiency Virus (HIV) and West Nile Virus (WNV) infections: Case Report	0	West Afr J Med	0189-160X (Print) 0189-160x			Cases of West Nile Virus (WNV), co-existent with Human Immuno deficiency Virus (HIV), are rare with less than eleven cases in the literature. This clinical combination has an overall mortality of about 30%, as WNV has greater risk in patients with an immunocompromised status. Distinguishing between an acute retroviral HIV episode and a WNV infection can be a clinical dilemma. They present with si…	0000-04	197-198	2	37
Yu, A.; Ferenczi, E.; Moussa, K.; Eliott, D.; Matiello, M.	Clinical Spectrum of West Nile Virus Neuroinvasive Disease		Neurohospitalist				West Nile virus (WNV) is the most common arbovirus infection in the United States. The diagnosis requires consideration of not only a broad spectrum of presenting symptoms, ranging from a mild febrile illness to severe encephalitis and acute flaccid paralysis, but also public health risk factors and seasonality. There is no approved targeted therapy for WNV, so treatment relies on supportive care…	Jan	43-47	1	10
Guarner, J.; Shieh, W. J.; Hunter, S.; Paddock, C. D.; Morken, T.; Campbell, G. L.; Marfin, A. A.; Zaki, S. R.	Clinicopathologic study and laboratory diagnosis of 23 cases with West Nile virus encephalomyelitis	0	Hum Pathol	0046-8177 (Print) 0046-8177			The differences in pathologic findings of fatal cases of West Nile virus (WNV) encephalitis in the context of underlying conditions and illness duration are not well known. During 2002, we studied central nervous system (CNS) tissue samples from 23 patients who had serologic and immunohistochemical (IHC) evidence of a recent WNV infection. Fifteen patients had underlying medical conditions (5 mal…	0000-08	983-90	8	35
Nguyen, Q.; Teran, S.; Snedeker, J.; Morrow, C. B.; Huang, C.; Wong, S.; Wallace, B.; Novick, L. F.	CNS sequelae in an infant with congenital West Nile virus infection	0	Infections in Medicine	0749-6524		https://ovidsp.ovid.com/ovidweb.cgi?T=JS&CSC=Y&NEWS=N&PAGE=fulltext&D=emed9&AN=43558923 http://man-fe.hosted.exlibrisgroup.com/openurl/44MAN/44MAN_services_page?sid=OVID:embase&id=doi:&issn=0749-6524&isbn=&volume=22&issue=12&spage=626&pages=626-628&date=2005&title=Infections+in+Medicine&atitle=CNS+sequelae+in+an+infant+with+congenital+West+Nile+virus+infection&aulast=Nguyen	Little is known about the risk of transplacental transmission of congenital West Nile virus (WNV) infection and about the possible spectrum of manifestations of such infection in infants. Neurologic abnormalities and developmental delays may result from congenital infection with WNV. We update the case of an infant who was born during the 2002 WNV epidemic season to a mother with West Nile mening…	0000-12	626-628	12	22
Parrino, D.; Brescia, G.; Trimarchi, M. V.; Tealdo, G.; Sasset, L.; Cattelan, A. M.; Bovo, R.; Marioni, G.	Cochlear-Vestibular Impairment due to West Nile Virus Infection		Ann Otol Rhinol Laryngol				OBJECTIVES: West Nile virus (WNV) has been spreading over the last 20_years. Human infection is asymptomatic in most cases. When the disease becomes clinically manifest, it may involve a range of issues, from a mild infection with flu-like symptoms to a neuroinvasive disease. Albeit rarely, WNV-associated sensorineural hearing loss (SNHL) has also been reported. Here we describe two new cases of …	Dec	1198-1202	12	128
Pradhan, S.; An; , S.; Choudhury, S. S.	Cognitive behavioural impairment with irreversible sensorineural deafness as a complication of West Nile encephalitis	0	J Neurovirol	1355-0284			Despite common clinical features to suggest encephalitis, different viral encephalitides are known to have some specific clinical features, which if present, may suggest infection by a particular virus. West Nile viral (WNV) encephalitis has not been described with any specific diagnostic feature so far. In this context, we describe three patients of West Nile encephalitis (WNE) who had behaviour…	0000-06	429-433	3	25
Kumar, D.; Prasad, G. V.; Zaltzman, J.; Levy, G. A.; Humar, A.	Community-acquired West Nile virus infection in solid-organ transplant recipients	0	Transplantation	0041-1337 (Print) 0041-1337			BACKGROUND: West Nile virus (WNV) is rapidly spreading through North America. In the general population, the majority of WNV infections are asymptomatic. During 2002, an outbreak of WNV occurred in Toronto, Canada. We observed four cases of severe symptomatic community-acquired WNV infection in our organ-transplant population. METHODS: Patient data were obtained from chart review. WNV was diagnos…	0000-02	399-402	3	77
Van Hook, C. J.; McManus, E. J.; Taylor, A.; Warner, B.	Concurrent presentation of transplant pyelonephritis and west nile virus encephalitis	2019	American Journal of Respiratory and Critical Care Medicine. Conference			https://www.atsjournals.org/doi/abs/10.1164/ajrccm-conference.2019.199.1_MeetingAbstracts.A1764 https://ovidsp.ovid.com/ovidweb.cgi?T=JS&CSC=Y&NEWS=N&PAGE=fulltext&D=emed20&AN=630354835 http://man-fe.hosted.exlibrisgroup.com/openurl/44MAN/44MAN_services_page?sid=OVID:embase&id=doi:&issn=1535-4970&isbn=&volume=199&issue=9&spage=&pages=&date=2019&title=American+Journal+of+Respiratory+and+Critical+C…	INTRODUCTION: It is not uncommon for immunocompromised patients to experience altered mental status in the setting of an infection. We present a unique case of simultaneous transplant pyelonephritis and West Nile Virus (WNV) encephalitis. Case Report: A 69 year old female, status post cadaveric renal transplant eighteen years earlier, presented with fever, chills, and generalized abdominal discom…	2019		9	199
Pilsczek, F. H.; Augenbraun, M.	Confirmation of results of tests for West Nile virus infection in organ transplant recipients		Clin Infect Dis					Nov	1398-9	9	39
Mart, R.; Wootton, T.	Confusion and ataxia after a tropical vacation: A case of viral neurinvasive disease	2018	Journal of Hospital Medicine. Conference: Hospital Medicine, HM	1553-5606		https://www.shmabstracts.com/meetings/shm-annual-meeting-2018/710 https://ovidsp.ovid.com/ovidweb.cgi?T=JS&CSC=Y&NEWS=N&PAGE=fulltext&D=emed19&AN=629666157 http://man-fe.hosted.exlibrisgroup.com/openurl/44MAN/44MAN_services_page?sid=OVID:embase&id=doi:&issn=1553-5606&isbn=&volume=13&issue=4+Supplement+1&spage=&pages=&date=2018&title=Journal+of+Hospital+Medicine&atitle=Confusion+and+ataxia+after+a…	Case Presentation: A 64-year-old Caucasian male with hypertension and diabetes mellitus presented to the emergency room with confusion, ataxia, and urinary retention after a 10-day cruise to Aruba. During the cruise, he developed fever, diarrhea, and a rash. After returning home, he visited a local ED and was treated with ciprofloxacin and metronidazole for febrile gastroenteritis. Three days lat…	2018		4	13
Kirby, A.; Afshari, M.	Convalescent Chorea in West Nile Virus encephalitis	0	Movement Disorder	1531-8257		https://ovidsp.ovid.com/ovidweb.cgi?T=JS&CSC=Y&NEWS=N&PAGE=fulltext&D=emed20&AN=631400435 http://man-fe.hosted.exlibrisgroup.com/openurl/44MAN/44MAN_services_page?sid=OVID:embase&id=doi:&issn=1531-8257&isbn=&volume=34&issue=Supplement+2&spage=S125&pages=S125-S126&date=2019&title=Movement+Disorder&atitle=Convalescent+Chorea+in+West+Nile+Virus+encephalitis&aulast=Kirby	Objective: To discuss an unusual case of chorea in WNV encephalitis. Background(s): The "neuroinvasive" form of human infection with West Nile virus (WNV) is known to cause meningitis, encephalitis, and poliomyelitis, particularly in the elderly and immunocompromised. WNV has a particular tropism for extrapyramidal structures and movement disorders have been described in the acute and convalescen…	0000-10	S125-S126		34
Zanoni, F.; Alfieri, C.; Moroni, G.; Passerini, P.; Regalia, A.; Meneghini, M.; Messa, P.	Delayed Diagnosis of West Nile Virus Infection in a Kidney Transplant Patient Due to Inaccuracies in Commonly Available Diagnostic Tests		Exp Clin Transplant				West Nile virus infection is more frequently associated with neuroinvasive disease and high morbidity and mortality in immunocompromised hosts. Here, we describe a 47-year-old Egyptian kidney transplant recipient who was admitted to our department in 2016 for persistent fever, altered mental status, and upper limb tremors. In addition, renal impairment, signs of acute thrombotic microangiopathy, …	Jun	385-389	3	18
Sejvar, J. J.; Davis, L. E.; Szabados, E.; Jackson, A. C.	Delayed-onset and recurrent limb weakness associated with West Nile virus infection		J Neurovirol				Human neurologic illness following infection with West Nile virus (WNV) may include meningitis, encephalitis, and acute flaccid paralysis (AFP). Most WNV-associated AFP is due to involvement of the spinal motor neurons producing an anterior (polio)myelitis. WNV poliomyelitis is typically characterized by acute and rapidly progressing limb weakness occurring early in the course of illness, which i…	Feb	93-100	1	16
Honig, A.; Karussis, D.	Delayed-onset flaccid paralysis related to west Nile virus reactivation following treatment with rituximab: a case report	0	BMC Res Notes	1756-0500			BACKGROUND: Neurological manifestations of West Nile virus infection include meningitis, encephalitis and acute flaccid paralysis. Typically, West Nile virus-associated acute flaccid paralysis is characterized by acute and rapidly progressing limb weakness, occurring early in the course of the disease. CASE PRESENTATION: We report a patient of Yemenite descent who developed West Nile virus-enceph…	0000-11	852		7
P; it, S.; Warnick, N. L.	Diagnosis of west nile anterior horn syndrome following progressive unilateral lower extremity weakness: A case report		PM and R			https://ovidsp.ovid.com/ovidweb.cgi?T=JS&CSC=Y&NEWS=N&PAGE=fulltext&D=emed14&AN=71206011 http://man-fe.hosted.exlibrisgroup.com/openurl/44MAN/44MAN_services_page?sid=OVID:embase&id=doi:10.1016%2Fj.pmrj.2013.08.415&issn=1934-1482&isbn=&volume=5&issue=9+SUPPL.+1&spage=S251&pages=S251&date=2013&title=PM+and+R&atitle=Diagnosis+of+west+nile+anterior+horn+syndrome+following+progressive+unilateral+lower…	Case Description: A 67-year-old woman presented with four weeks of progressive left lower extremity weakness resulting in an inability to ambulate and a subsequent fall. Patient underwent a syncope workup that was found to be negative. Initial head CT and spinal MRI were negative for any acute intracranial or spinal findings. Lumbar puncture was consistent with aseptic meningitis and no treatment…	September	S251	9	5
Whyler, N. C. A.; Teng, J. C.; Brewster, D.; Chin, R.; Cox, I.; Druce, J.; Prince, M.; Sheffield, D. A.; Teh, E.; Sarode, V.	Diagnosis of west Nile virus encephalitis in an immunocompromised returned traveller		Internal Medicine Journal			https://ovidsp.ovid.com/ovidweb.cgi?T=JS&CSC=Y&NEWS=N&PAGE=fulltext&D=emed20&AN=627913921 http://man-fe.hosted.exlibrisgroup.com/openurl/44MAN/44MAN_services_page?sid=OVID:embase&id=doi:10.1111%2Fimj.23_14300&issn=1445-5994&isbn=&volume=49&issue=Supplement+3&spage=32&pages=32-33&date=2019&title=Internal+Medicine+Journal&atitle=Diagnosis+of+west+Nile+virus+encephalitis+in+an+immunocompromised+retu…	Background: The unwell returned traveller can pose unique diagnostic dilemmas to treating clinicians. We present a case of West Nile virus infection presenting with gastrointestinal disturbance, further complicated by encephalitis, in a returned immunocompromised traveller. Case Presentation: A 63 year old woman with a past history of follicular lymphoma, hypogammaglobulinaemia and cyclical neutr…	May	32-33		49
Catana, M. G.; Cuibus, L. C.; Cosma, I. A.; Roman-Filip, C.	Diagnostic challenge - west nile encephalitis mimicking stroke - Case report	2019	Romanian Journal of Neurology/ Revista Romana de Neurologie	2069-6094 (electronic) 2069-6094		https://rjn.com.ro/articles/2019.4/RJN_2019_4_Art-09.pdf https://ovidsp.ovid.com/ovidweb.cgi?T=JS&CSC=Y&NEWS=N&PAGE=fulltext&D=emed20&AN=2003469867 http://man-fe.hosted.exlibrisgroup.com/openurl/44MAN/44MAN_services_page?sid=OVID:embase&id=doi:&issn=2069-6094&isbn=&volume=18&issue=4&spage=198&pages=198-201&date=2019&title=Romanian+Journal+of+Neurology%2F+Revista+Romana+de+Neurologie&atitle=Diagno…	West Nile virus (WNV) is widely distributed around the world. The WNV is maintained in nature by a cycle involving mosquitoes and birds, which are presumed to be the most important amplifying hosts. We present the case of a 75 years old male patient admitted to the neurology department for several symptoms that could be attributed to a stroke. The symptomatology had an acute onset. The computed t…	2019	198-201	4	18
Bhatnagar, S.; Solberg, J.	Effectiveness of amantadine in west nile virus-induced coma: A case report	0	PM and R	1934-1482		https://ovidsp.ovid.com/ovidweb.cgi?T=JS&CSC=Y&NEWS=N&PAGE=fulltext&D=emed14&AN=71206020 http://man-fe.hosted.exlibrisgroup.com/openurl/44MAN/44MAN_services_page?sid=OVID:embase&id=doi:10.1016%2Fj.pmrj.2013.08.424&issn=1934-1482&isbn=&volume=5&issue=9+SUPPL.+1&spage=S255&pages=S255&date=2013&title=PM+and+R&atitle=Effectiveness+of+amantadine+in+west+nile+virus-induced+coma%3A+A+case+report&aulast=…	Case Description: A 76-year-old man presented to the hospital with acute mental status changes five days after visiting Atlantic City. He had become progressively confused and developed chills and emesis while at home. In the Emergency Room, the patient was alert but confused with a temperature of 101.2 degrees Fahrenheit. A lumbar puncture indicated meningitis. Computed tomography of the head wa…	0000-09	S255	9	5
Schubert, S.; Beck, L.; Reeves, R.	Eighteen-month follow-up of flaccid tetraplegia due to west nile virus		Journal of Spinal Cord Medicine			http://www.maneyonline.com/doi/pdfplus/10.1179/1079026814Z.000000000309 https://ovidsp.ovid.com/ovidweb.cgi?T=JS&CSC=Y&NEWS=N&PAGE=fulltext&D=emed15&AN=71622872 http://man-fe.hosted.exlibrisgroup.com/openurl/44MAN/44MAN_services_page?sid=OVID:embase&id=doi:10.1179%2F1079026814Z&issn=2045-7723&isbn=&volume=37&issue=4&spage=448&pages=448&date=2014&title=Journal+of+Spinal+Cord+Medicine&atitle=Eighte…	Introduction: Neuroinvasive West Nile virus rates remain stable and are a cause of disability, and previous studies reporting 8-14 months follow-up suggest that patients with flaccid paralysis show minimal improvement in strength and independent ambulation. Case Description: A 58-year-old man was admitted to inpatient rehabilitation with a C4 myelopathy and encephalitis due to neuroinvasive West …	July	448		37
Al-Shekhlee, A.; Katirji, B.	Electrodiagnostic features of acute paralytic poliomyelitis associated with West Nile virus infection	0	Muscle Nerve	0148-639X (Print) 0148-639x			West Nile virus (WNV) infection is a potentially fatal disease, with meningoencephalitis being its most common neurological manifestation. Guillain-Barré syndrome (GBS) has also been described, but acute paralytic poliomyelitis has only recently been recognized. We report the clinical and electrodiagnostic findings of five patients with WNV infection, who presented with acute paralytic poliomyeli…	0000-03	376-80	3	29
Fallica, E.; Monetti, C.; Sette, E.; Cesnik, E.; Govoni, V.; Libanore, M.; Tugnoli, V.; Tola, M. R.	Electroencephalografic and clinical spectrum of human West Nile Virus infection: A case series in Ferrara. [Italian]	0	Bollettino - Lega Italiana contro l'Epilessia	0394-560X		https://ovidsp.ovid.com/ovidweb.cgi?T=JS&CSC=Y&NEWS=N&PAGE=fulltext&D=emed12&AN=370203778 http://man-fe.hosted.exlibrisgroup.com/openurl/44MAN/44MAN_services_page?sid=OVID:embase&id=doi:&issn=0394-560X&isbn=&volume=&issue=142&spage=113&pages=113-117&date=2011&title=Bollettino+-+Lega+Italiana+contro+l%27Epilessia&atitle=Aspetti+clinici+ed+EEGrafici+in+corso+di+infezione+da+virus+di+West+Nile%3A+Ca…	West Nile virus is a mosquito-borne flavivirus isolated in human blood in 1937. In less than 1% is possible a severe neuroinvasive disease: meningitis, encephalitis, and acute flaccid paralysis. Between April 2008 and October 2009 has been observed a cluster of 16 cases in the north-east of Italy (in Ferrara, Rovigo and Mantova area). In this report we try to characterize clinical and EEG spectru…	0000-04	113-117	142
Kaushik, A.	Encephalitis and poliomyelitis in a vaccinated 12 year old	2018	Pediatrics. Conference: National Conference on Education	1098-4275		https://pediatrics.aappublications.org/content/144/2_MeetingAbstract/377 https://ovidsp.ovid.com/ovidweb.cgi?T=JS&CSC=Y&NEWS=N&PAGE=fulltext&D=emed20&AN=630631917 http://man-fe.hosted.exlibrisgroup.com/openurl/44MAN/44MAN_services_page?sid=OVID:embase&id=doi:10.1542%2Fpeds.144.2-MeetingAbstract.377&issn=1098-4275&isbn=&volume=144&issue=2&spage=&pages=&date=2019&title=Pediatrics&atitle=Encephaliti…	12 y/o healthy male with altered mental status. H/o 2 days of vomiting, slurred speech, headache, progressing to altered sensorium. No seizures/rash. H/o camping in East Texas 1-week ago; playing with dogs at home. No diving in lakes/tick bites/cats/farm-animals. Patient had received all age appropriate vaccines. O/E, comatose, febrile at 39.5C. Pupils minimally reactive, gag reflex absent, hypot…	2018		2	144
Profita, A.; Haglund, K.	Encephalopathic Presentation of West Nile Virus Neuroinvasive Disease Confounded by Concomitant History of Acute Alcohol Withdrawal		Adv Emerg Nurs J				West Nile neuroinvasive disease (WNND) is a rare and severe manifestation of West Nile virus (WNV) infection that occurs in less than 1% of infected persons. It should be considered in patients who present with fever, neurological symptoms, and a history of recent outdoor activity where mosquitoes were active. This article highlights a case of a 55-year-old man whose history and symptoms of WNND …	Oct	316-321	4	41
Gold, J.; Zhao, K.; Abraham, M.; Behmer Hansen, R.; Lad, M.; Mammis, A.	Encephalopathy of Unknown Origin in a Baclofen Patient: Case Report and Review of the Literature	0	World Neurosurgery	1878-8750 1878-8769		http://www.elsevier.com/wps/find/journaldescription.cws_home/722082/description#description https://ovidsp.ovid.com/ovidweb.cgi?T=JS&CSC=Y&NEWS=N&PAGE=fulltext&D=emexa&AN=2004850082 http://man-fe.hosted.exlibrisgroup.com/openurl/44MAN/44MAN_services_page?sid=OVID:embase&id=pmid:31954899&id=doi:10.1016%2Fj.wneu.2020.01.044&issn=1878-8750&isbn=&volume=136&issue=&spage=136&pages=136-139&date=2020&ti…	Background: Encephalopathy is reported to have affected 250,000 people in the United States over the last decade, with considerable morbidity and mortality. Baclofen, a gamma-aminobutyric acid-B agonist that acts on the central nervous system, is the drug most widely used to treat spasticity. Baclofen overdose is a potentially deadly condition that can cause encephalopathy and can result from mul…	0000-04	136-139		136
Sevi_, S.; Stefan-Miki_, S.; Sipovac, D.; Turkulov, V.; Milosevi_, V.; Hrnjakovi_-Cvjetkovi_, I.	Epidemics of the central nervous system infections caused by West Nile virus in the territory of the South Backa District, Vojvodina, Serbia		Vojnosanit Pregl				BACKGROUND/AIM: West Nile virus (WNV) is a neurotropic RNA virus particle which belongs to the Flaviviidae family, genus Flavivirus. It is sustained in arthropods within the transmission cycle between the mosquitoes and birds. Most commonly (80% of cases) WNV infections are asymptomatic among people. Less than 1% of patients develop neuroinvasive forms of the disease--meningitis, encephalitis, or…	Dec	1098-104	12	72
Chan, V.; Minalyan, A.; Ottman, P.; Raza, A.; Tewary, A.	Falling for a Diagnosis: West Nile Myelitis without Encephalitis	0	Cureus	2168-8184 (Print) 2168-8184			Poliovirus has been eradicated in the US for 40 years. Its sequelae, poliomyelitis, a syndrome characterized by fever, meningitis, and flaccid paralysis, is a rare entity. Other viruses have been implicated in poliomyelitis-like syndromes since the elimination of poliovirus. West Nile virus (WNV), since its westward migration in 1999, has recently been found to be a causative agent of fever, ence…	0000-10	e5838	10	11
Sabadi, D.; Peric, L.; Savic, V.; Rubil, I.; Baraban, V.; Tabain, I.; Barbic, L.; Duvnjak, M.; Bogdanic, M.; Stevanovic, V.; Capak, K.; Vilibic-Cavlek, T.	Fatal case of West Nile encephalitis associated with acute anteroseptal ST elevation myocardial infarction (STEMI): a case report		New Microbiol				Cardiac involvement has rarely been reported in West Nile (WNV) infection. We report a fatal case of WNV encephalitis associated with an acute anteroseptal ST elevation myocardial infarction. The patient was hospitalized with a fever, headache, nausea and vomiting. The physical examination revealed positive meningeal signs and an altered level of consciousness. High levels of cardiac enzymes (cre…	Jan	51-53	1	43
Baymakova, M.; Trifonova, I.; Panayotova, E.; Dakova, S.; Pacenti, M.; Barzon, L.; Lavezzo, E.; Hristov, Y.; Ramshev, K.; Plochev, K.; Palu, G.; Christova, I.	Fatal Case of West Nile Neuroinvasive Disease in Bulgaria	0	Emerg Infect Dis	1080-6040 (Print) 1080-6040				0000-12	2203-2204	12	22
Solomon, I. H.; Ciarlini, P. D. S. C.; Santagata, S.; Ahmed, A. A.; De Girolami, U.; Prasad, S.; Mukerji, S. S.	Fatal Eastern Equine encephalitis in a patient on maintenance Rituximab: A case report	2017	Open Forum Infectious Diseases			http://ofid.oxfordjournals.org/?code=ofid&homepage.x=83&homepage.y=5&.cgifields=code https://ovidsp.ovid.com/ovidweb.cgi?T=JS&CSC=Y&NEWS=N&PAGE=fulltext&D=emed18&AN=619150071 http://man-fe.hosted.exlibrisgroup.com/openurl/44MAN/44MAN_services_page?sid=OVID:embase&id=doi:10.1093%2FOFID%2FOFX021&issn=2328-8957&isbn=&volume=4&issue=1&spage=ofx021&pages=&date=2017&title=Open+Forum+Infectious+Diseases…	A 63-year-old woman on rituximab maintenance for follicular lymphoma presented with headaches, vomiting, and fever, and was diagnosed with eastern equine encephalomyelitis by cerebrospinal fluid polymerase chain reaction. Eastern equine encephalomyelitis immunoglobulin (Ig)G/IgM remained negative due to rituximab treatment, and magnetic resonance imaging showed minimal abnormalities, making this …	2017		1	4
Omalu, B. I.; Shakir, A. A.; Wang, G.; Lipkin, W. I.; Wiley, C. A.	Fatal fulminant pan-meningo-polioencephalitis due to West Nile virus		Brain Pathol				We report a case of fatal fulminant West Nile virus (WNV) meningoencephalitis in an 87-year-old white male gardener. The Pennsylvania patient presented with a 3-day history of flu-like symptoms. His hospital course was gravely precipitous with onset of coma, ventilator dependence, loss of cortical and brainstem functions within ten days of admission. Acute serum and cerebrospinal fluid samples re…	Oct	465-72	4	13
Paddock, C. D.; Nicholson, W. L.; Bhatnagar, J.; Goldsmith, C. S.; Greer, P. W.; Hayes, E. B.; Risko, J. A.; Henderson, C.; Blackmore, C. G.; Lanciotti, R. S.; Campbell, G. L.; Zaki, S. R.	Fatal hemorrhagic fever caused by West Nile virus in the United States		Clin Infect Dis				BACKGROUND: Most West Nile virus (WNV) infections in humans are asymptomatic; severe disease occurs in relatively few patients and typically manifests as encephalitis, meningitis, or acute flaccid paralysis. A few cases of life-threatening disease with diffuse hemorrhagic manifestations have been reported in Africa; however, this clinical presentation has not been documented for any of the >16,70…	Jun	1527-35	11	42
Rios-Ibarra, C.; Blitvich, B. J.; Farfan-Ale, J.; Ramos-Jimenez, J.; Muro-Escobedo, S.; Martínez-Rodriguez, H. R.; OrtizLópez, R.; Torres-López, E.; Rivas-Estilla, A. M.	Fatal human case of West Nile disease, Mexico, 2009		Emerg Infect Dis					Apr	741-3	4	16
Anwar, M. A.; Gokozan, H. N.; Ball, M. K.; Otero, J.; McGwire, B. S.	Fatal human eosinophilic meningo-encephalitis caused by CNS co-infection with Halicephalobus gingivalis and West Nile virus	0	Parasitol Int	1383-5769			The saprophytic nematode Halicephalobus is a rare cause of fatal human meningo-encephalitis, and West Nile virus is neurotropic flavivirus implicated in a variety of clinical neurologic syndromes. Here we report a case of rapidly progressive CNS encephalopathy and death. Serologic, immuno-histochemical, histopathologic and nucleic acid studies demonstrate the presence of active Halicephalobus and…	0000-10	417-20	5	64
Rabe, I. B.; Schwartz, B. S.; Farnon, E. C.; Josephson, S. A.; Webber, A. B.; Roberts, J. P.; de Mattos, A. M.; Gallay, B. J.; van Slyck, S.; Messenger, S. L.; Yen, C. J.; Bloch, E. M.; Drew, C. P.; Fischer, M.; Glaser, C. A.	Fatal transplant-associated west nile virus encephalitis and public health investigation-california, 2010		Transplantation				BACKGROUND: In December 2010, a case of West Nile virus (WNV) encephalitis occurring in a kidney recipient shortly after organ transplantation was identified. METHODS: A public health investigation was initiated to determine the likely route of transmission, detect potential WNV infections among recipients from the same organ donor, and remove any potentially infected blood products or tissues. A…	Sep	463-8	5	96
Martin, S. E.; Grubbs, S.; Della Valla, J.; Reinhardt, J. F.; Lilly, N.; Getchell, J.; Drees, M.	Fatal West Nile virus encephalitis following autologous peripheral blood stem cell transplantation [4]		Bone Marrow Transplantation			https://ovidsp.ovid.com/ovidweb.cgi?T=JS&CSC=Y&NEWS=N&PAGE=fulltext&D=emed8&AN=39600122 http://man-fe.hosted.exlibrisgroup.com/openurl/44MAN/44MAN_services_page?sid=OVID:embase&id=pmid:15489864&id=doi:10.1038%2Fsj.bmt.1704726&issn=0268-3369&isbn=&volume=34&issue=11&spage=1007&pages=1007-1008&date=2004&title=Bone+Marrow+Transplantation&atitle=Fatal+West+Nile+virus+encephalitis+following+autologous…		December	1007-1008	11	34
Gomez, A. J.; Waggoner, J. J.; Itoh, M.; Holl; er, S. A.; Gutierrez, K. M.; Budvytiene, I.; Banaei, N.; Pinsky, B. A.	Fatal West Nile Virus Encephalitis in a Heart Transplant Recipient	0	J Clin Microbiol	0095-1137 (Print) 0095-1137			The diagnosis of encephalitis is particularly challenging in immunocompromised patients. We report here a case of fatal West Nile virus encephalitis confounded by the presence of budding yeast in the cerebrospinal fluid (CSF) from a patient who had undergone heart transplantation for dilated cardiomyopathy 11 months prior to presentation of neurologic symptoms.	0000-08	2749-52	8	53
Cushing, M. M.; Brat, D. J.; Mosunjac, M. I.; Hennigar, R. A.; Jernigan, D. B.; Lanciotti, R.; Petersen, L. R.; Goldsmith, C.; Rollin, P. E.; Shieh, W. J.; Guarner, J.; Zaki, S. R.	Fatal West Nile virus encephalitis in a renal transplant recipient	0	Am J Clin Pathol	0002-9173 (Print) 0002-9173			West Nile virus (WNV), a mosquito-transmitted single-stranded RNA flavivirus, causes human disease of variable severity. We report clinical and pathologic findings of fatal encephalitis from the transmission of WNV from an organ donor to a kidney transplant recipient. The patient developed a febrile illness 18 days after transplantation, which progressed to encephalitis. Postmortem examination de…	0000-01	26-31	1	121
Kelly, S.; Le, T. N.; Brown, J. A.; Lawaczek, E. W.; Kuehnert, M.; Rabe, I. B.; Erin Staples, J.; Fischer, M.	Fatal West Nile virus infection after probable transfusion-associated transmission - Colorado, 2012	2013	Morbidity and Mortality Weekly Report	0149-2195 1545-861X		http://www.cdc.gov/mmwr/pdf/wk/mm6231.pdf https://ovidsp.ovid.com/ovidweb.cgi?T=JS&CSC=Y&NEWS=N&PAGE=fulltext&D=emed14&AN=369565241 http://man-fe.hosted.exlibrisgroup.com/openurl/44MAN/44MAN_services_page?sid=OVID:embase&id=pmid:23925171&id=doi:&issn=0149-2195&isbn=&volume=62&issue=31&spage=622&pages=622-624&date=2013&title=Morbidity+and+Mortality+Weekly+Report&atitle=Fatal+West+Nile+virus+infect…		2013	622-624	31	62
Mawhorter, S. D.; Sierk, A.; Staugaitis, S. M.; Avery, R. K.; Sobecks, R.; Prayson, R. A.; Procop, G. W.; Yen-Lieberman, B.	Fatal West Nile Virus infection after rituximab/fludarabine--induced remission for non-Hodgkin's lymphoma	0	Clin Lymphoma Myeloma	1557-9190 (Print) 1557-9190			West Nile virus (WNV) infections are potentially life threatening in immunocompromised hosts. Currently, the best diagnostic test is serology. Reverse-transcriptase polymerase chain reaction (RT-PCR) testing has a role, but, because WNV is a cell-associated neurotropic virus, RT-PCR results are frequently negative even in cases of active infection. We present a case in which serology results were…	0000-11	248-50	3	6
Sabre, A.; Farricielli, L.	Fever of unknown origin in a patient with confirmed west nile virus meningoencephalitis	2014	Case Rep Infect Dis				West Nile Virus (WNV), an RNA arbovirus and member of the Japanese encephalitis virus antigenic complex, causes a wide range of clinical symptoms, from asymptomatic to encephalitis and meningitis. Nearly all human infections of WNV are due to mosquito bites with birds being the primary amplifying hosts. Advanced age is the most important risk factor for neurological disease leading most often to …	2014	120709		2014
Oh, H.; Bass, J.	Fever, Myalgia, and Headache Progressing to Confusion: A Case of Neuroinvasive West Nile Virus in the Older Adult	0	Journal of the American Medical Directors Association	1525-8610 1538-9375		https://ovidsp.ovid.com/ovidweb.cgi?T=JS&CSC=Y&NEWS=N&PAGE=fulltext&D=emexa&AN=2005062411 http://man-fe.hosted.exlibrisgroup.com/openurl/44MAN/44MAN_services_page?sid=OVID:embase&id=doi:10.1016%2Fj.jamda.2020.01.025&issn=1525-8610&isbn=&volume=21&issue=3&spage=B6&pages=B6&date=2020&title=Journal+of+the+American+Medical+Directors+Association&atitle=Fever%2C+Myalgia%2C+and+Headache+Progressing+to+C…	Introduction: West Nile Virus (WNV) infection is the most common mosquito-borne illness in the United States. Most cases are asymptomatic or with mild symptoms. Older adults are more likely to have central nervous system (CNS) involvement, and a higher risk for mortality. Case Description: An 80-year-old male with a history of atrial fibrillation, Stage III chronic kidney disease, and hyperlipide…	0000-03	B6		21
Vlaskamp, D. R.; Thijsen, S. F.; Reimerink, J.; Hilkens, P.; Bouvy, W. H.; Bantjes, S. E.; Vlaminckx, B. J.; Zaaijer, H.; van den Kerkhof, H. H.; Raven, S. F.; Reusken, C. B.	First autochthonous human West Nile virus infections in the Netherlands, July to August 2020		Euro Surveill				In October 2020, the first case of autochthonous West Nile virus neuroinvasive disease was diagnosed in the Netherlands with a presumed infection in the last week of August. Investigations revealed five more cases of local West Nile virus (WNV) infection. The cases resided in a region where WNV was detected in a bird and mosquitoes in August 2020. Molecular analysis was successful for two cases a…	Nov		46	25
Anonymous	First case: Prenatal transmission of West Nile	1	Infections in Medicine	0749-6524		https://ovidsp.ovid.com/ovidweb.cgi?T=JS&CSC=Y&NEWS=N&PAGE=fulltext&D=emed8&AN=36322109 http://man-fe.hosted.exlibrisgroup.com/openurl/44MAN/44MAN_services_page?sid=OVID:embase&id=doi:&issn=0749-6524&isbn=&volume=20&issue=2&spage=65&pages=65&date=2003&title=Infections+in+Medicine&atitle=First+case%3A+Prenatal+transmission+of+West+Nile&aulast=		1	65	2	20
Rossini, G.; Cavrini, F.; Pierro, A.; Macini, P.; Finarelli, A.; Po, C.; Peroni, G.; Di Caro, A.; Capobianchi, M.; Nicoletti, L.; L; ini, M.; Sambri, V.	First human case of West Nile virus neuroinvasive infection in Italy, September 2008 - case report		Euro Surveill					Oct		41	13
Koizumi, K.; Nakajima, Y.; Matsuzaki, M.; Koido, N.; Ohsone, Y.; Lim, C. K.; Takasaki, T.; Kurane, I.; Akizuki, S.	First report of West Nile fever in Japan. [Japanese]	0	Kansenshogaku zasshi	0387-5911		https://ovidsp.ovid.com/ovidweb.cgi?T=JS&CSC=Y&NEWS=N&PAGE=fulltext&D=emed9&AN=43770019 http://man-fe.hosted.exlibrisgroup.com/openurl/44MAN/44MAN_services_page?sid=OVID:embase&id=pmid:16519126&id=doi:10.11150%2Fkansenshogakuzasshi1970.80.56&issn=0387-5911&isbn=&volume=80&issue=1&spage=56&pages=56-57&date=2006&title=Kansenshogaku+zasshi.+The+Journal+of+the+Japanese+Association+for+Infectious+Dise…		0000-01	56-57	1
Jrada, M.; Kovacs, B.; Osman, F.	Flaccid paralysis as a complication of neuroinvasive west nile virus	0	Journal of General Internal Medicine	1525-1497		https://ovidsp.ovid.com/ovidweb.cgi?T=JS&CSC=Y&NEWS=N&PAGE=fulltext&D=emed20&AN=629001616 http://man-fe.hosted.exlibrisgroup.com/openurl/44MAN/44MAN_services_page?sid=OVID:embase&id=doi:10.1007%2F11606.1525-1497&issn=1525-1497&isbn=&volume=34&issue=2+Supplement&spage=S533&pages=S533-S534&date=2019&title=Journal+of+General+Internal+Medicine&atitle=Flaccid+paralysis+as+a+complication+of+neuroinvasi…	Learning Objective #1: Diagnose West Nile Virus (WNV) encephalitis Learning Objective #2: Recognize neurologic symptoms seen in Neuro-invasive WNV CASE: A 79 year old male with a past medical history of CAD s/p CABG, hypertension and hyperlipidemia presented with a 4 day history of generalized weakness, fevers, decreased oral intake, and confusion. He was accompanied by his wife, who denied any r…	0000-05	S533-S534		34
Vlahovic, L.; Sweis, R.; Lowery, E.; Borys, E.; Biller, J.	Fulminant west nile virus (WNV) encephalitis in a double bilateral lung transplant recipient: Case report		Annals of Neurology			https://ovidsp.ovid.com/ovidweb.cgi?T=JS&CSC=Y&NEWS=N&PAGE=fulltext&D=emed17&AN=612892052 http://man-fe.hosted.exlibrisgroup.com/openurl/44MAN/44MAN_services_page?sid=OVID:embase&id=doi:10.1002%2Fana.24759&issn=1531-8249&isbn=&volume=80&issue=Supplement+20&spage=S119&pages=S119-S120&date=2016&title=Annals+of+Neurology&atitle=Fulminant+west+nile+virus+%28WNV%29+encephalitis+in+a+double+bilateral+l…	Background: Neuroinvasive WNV disease has a prevalence up to 40% in transplant recipient patients compared to <1% in the general population. Overall mortality rate of neuroinvasive WNV is approximately 6-9% but reaches 30% in immunosuppressed patients. Few cases of fatal WNV encephalitis in renal, heart, and bone marrow transplant recipients have been reported, but to our knowledge, this is the f…	October	S119-S120		80
Fromm, N. M.; Salisbury, D. B.; Driver, S. J.; Dahdah, M. N.; Monden, K. R.	Functional recovery from neuroinvasive West Nile Virus: A tale of two courses	0	Rehabil Psychol	0090-5550			OBJECTIVE: In 2012, the highest numbers of West Nile Virus (WNV) cases were reported by the Center for Disease Control since 2003. This outbreak included over half of the identified patients being classified with one of the more debilitating neuroinvasive subtypes of WNV. Despite improvements in diagnosis and treatment options in symptom management, longitudinal research on WNV neurocognitive and…	0000-11	383-90	4	60
Prince, S.; Zeidman, A.	FUO (fever of unknown origin) as a presenting sign of West Nile fever. [Hebrew]	0	Harefuah	0017-7768		https://ovidsp.ovid.com/ovidweb.cgi?T=JS&CSC=Y&NEWS=N&PAGE=fulltext&D=emed10&AN=47504360 http://man-fe.hosted.exlibrisgroup.com/openurl/44MAN/44MAN_services_page?sid=OVID:embase&id=pmid:17853563&id=doi:&issn=0017-7768&isbn=&volume=146&issue=8&spage=636&pages=636-638%2C+644&date=2007&title=Harefuah&atitle=FUO+%28fever+of+unknown+origin%29+as+a+presenting+sign+of+West+Nile+fever&aulast=Prince	West Nile fever is an infection affecting thousands of people each year, and is responsible for a wide spectrum of clinical manifestations from a mild febrile illness to lethal encephalitis. The prevalence of this infection and its associated morbidity has risen dramatically in recent years. We present a patient with non-specific complaints and prolonged fever for 7 weeks. He underwent thorough i…	0000-08	636-638, 644	8	146
Porter, A.; Spritzer, S.; Grill, M.	Glioblastoma multiforme following HIV and WNV infections	2016	Neurology. Conference: 68th American Academy of Neurology Annual Meeting, AAN	0028-3878		https://ovidsp.ovid.com/ovidweb.cgi?T=JS&CSC=Y&NEWS=N&PAGE=fulltext&D=emed17&AN=72251702 http://man-fe.hosted.exlibrisgroup.com/openurl/44MAN/44MAN_services_page?sid=OVID:embase&id=doi:&issn=0028-3878&isbn=&volume=86&issue=16+SUPPL.+1&spage=&pages=&date=2016&title=Neurology&atitle=Glioblastoma+multiforme+following+HIV+and+WNV+infections&aulast=Porter	OBJECTIVE: To present cases of GBM following HIV and WNV infections, and describe potential mechanistic relationships. BACKGROUND: The pathogenesis of viral infection is a result of the negative impact on immune surveillance. Immunomodulation is currently at the forefront of treatment strategies for glioblastoma implicating the failure of the immune system in promoting tumorigenesis. DESIGN/METHO…	2016		16	86
Wang, R.; Wykoff, C. C.; Brown, D. M.	GRANULAR HYPERREFLECTIVE SPECKS BY SPECTRAL DOMAIN OPTICAL COHERENCE TOMOGRAPHY AS SIGNS OF WEST NILE VIRUS INFECTION: THE STARDUST SIGN		Retin Cases Brief Rep				PURPOSE: To report the retinal findings and evolution of a visually symptomatic case of West Nile virus meningoencephalitis. METHODS: Case report. Main outcome measures include serologic testing for West Nile virus as well as longitudinal funduscopic examination, fluorescein angiography, and spectral domain optical coherence tomography. RESULTS: A 47-year-old diabetic man was referred for ophthal…	Fall	349-53	4	10
Reynolds, W.; West, M.; Cerdan-Trevino, M.; Quan, D.; Tyler, K.	Guillain-barre syndrome after west nile infection: A case report	2013	Neurology. Conference: 65th American Academy of Neurology Annual Meeting. San Diego, CA United States. Conference Publication:			https://ovidsp.ovid.com/ovidweb.cgi?T=JS&CSC=Y&NEWS=N&PAGE=fulltext&D=emed14&AN=71131238 http://man-fe.hosted.exlibrisgroup.com/openurl/44MAN/44MAN_services_page?sid=OVID:embase&id=doi:&issn=0028-3878&isbn=&volume=80&issue=1+MeetingAbstracts&spage=&pages=&date=2013&title=Neurology&atitle=Guillain-barre+syndrome+after+west+nile+infection%3A+A+case+report&aulast=Reynolds	OBJECTIVE: The objetives of this study are to identify the neuromuscular manifestations of Wile Nile Virus infection and understand the association between West Nile Virus and Guillian-Barre Syndrome. BACKGROUND: In the initial North American outbreak of West Nile Virus infections in the early 2000s, acute flaccid paralysis was initially diagnosed as Guillian-Barre Syndrome, but more recent repor…	2013		1	80
McClell; , S.; Singh, L.; Goraya, H.; Jagana, R.	Guillain-barre syndrome or is it?	0	Journal of Investigative Medicine	1708-8267		https://ovidsp.ovid.com/ovidweb.cgi?T=JS&CSC=Y&NEWS=N&PAGE=fulltext&D=emexa&AN=631198032 http://man-fe.hosted.exlibrisgroup.com/openurl/44MAN/44MAN_services_page?sid=OVID:embase&id=doi:10.1136%2Fjim-2020-SRM.421&issn=1708-8267&isbn=&volume=68&issue=2&spage=604&pages=604&date=2020&title=Journal+of+Investigative+Medicine&atitle=Guillain-barre+syndrome+or+is+it%3F&aulast=McClelland	Case report West Nile Virus (WNV), is transmitted from infected birds to humans via mosquitoes. WNV has become the common cause of epidemic meningoencephalitis in humans. At present, there is no effective therapy for the treatment of WNV encephalitis. 55-year-old African American man with hypertension and drug abuse presented to an OSH for evaluation of multiple falls and was found to have rhabdo…	0000-02	604		68
Joseph, N.; Piccione, E. A.	Guillain-Barre Syndrome Triggered by West Nile Virus: A Rare Case Scenario	0	J Clin Neuromuscul Dis	1522-0443				0000-09	54-56	1	21
Ahmed, S.; Libman, R. B.; Wesson, K.; Ahmed, F.; Einberg, K.	Guillain-Barre syndrome: An unusual presentation of West Nile virus infection	12	Neurology	0028-3878		https://ovidsp.ovid.com/ovidweb.cgi?T=JS&CSC=Y&NEWS=N&PAGE=fulltext&D=emed7&AN=30461020 http://man-fe.hosted.exlibrisgroup.com/openurl/44MAN/44MAN_services_page?sid=OVID:embase&id=pmid:10891928&id=doi:10.1212%2FWNL.55.1.144&issn=0028-3878&isbn=&volume=55&issue=1&spage=144&pages=144-146&date=2000&title=Neurology&atitle=Guillain-Barre+syndrome%3A+An+unusual+presentation+of+West+Nile+virus+infection…	West Nile fever is a mosquito-borne febrile illness seen in Africa, Asia, and Europe, but reported in North America only once. The recent outbreak in New York City represents the first time this virus has been detected in North America. West Nile virus usually causes mild symptoms, though rarely it can cause neurologic diseases, with a fatal outcome or permanent neurologic sequelae. We describe a…	12	144-146	1	55
Rahman, Z.; Lewarchik, A. M.	Headache in a patient with HIV? look west!	0	Journal of General Internal Medicine	1525-1497		https://ovidsp.ovid.com/ovidweb.cgi?T=JS&CSC=Y&NEWS=N&PAGE=fulltext&D=emed17&AN=72289154 http://man-fe.hosted.exlibrisgroup.com/openurl/44MAN/44MAN_services_page?sid=OVID:embase&id=doi:&issn=1525-1497&isbn=&volume=31&issue=2+SUPPL.+1&spage=S632&pages=S632-S633&date=2016&title=Journal+of+General+Internal+Medicine&atitle=Headache+in+a+patient+with+HIV%3F+look+west%21&aulast=Rahman	LEARNING OBJECTIVE #1: To review the differential and workup for headache in patients with HIV. LEARNINGOBJECTIVE#2: To review high value imaging in patients presenting with headache. CASE: The patient is a 50 year old African- American man with uncontrolled HIV, history of herpes zoster who presented with a 3 day history of right- sided posterior scalp pain, bilateral intermittent blurred vision…	0000-05	S632-S633	2	31
Karabay, O.; Tuna, N.; Yahyaoglu, M.; Ozturk, G.	High cerebrospinal fluid protein level in West Nile virus encephalitis: Report of five cases	0	Turkish Journal of Medical Sciences	1300-0144		https://ovidsp.ovid.com/ovidweb.cgi?T=JS&CSC=Y&NEWS=N&PAGE=fulltext&D=emed13&AN=366022140 http://man-fe.hosted.exlibrisgroup.com/openurl/44MAN/44MAN_services_page?sid=OVID:embase&id=doi:10.3906%2Fsag-1104-18&issn=1300-0144&isbn=&volume=42&issue=6&spage=1142&pages=1142-1146&date=2012&title=Turkish+Journal+of+Medical+Sciences&atitle=High+cerebrospinal+fluid+protein+level+in+West+Nile+virus+encephal…	An outbreak of West Nile virus (WNV) occurred in Greece, Russia, and Turkey in 2010. We diagnosed 5 WNV encephalitis patients, who presented with high cerebrospinal fluid (CSF) protein level and encephalitis relevant symptoms in the last days of summer or in the first days of autumn. Here, we aimed to present a retrospective analysis of 5 WNV encephalitis cases in Turkey in terms of their clinica…	0000-12	1142-1146	6	42
Bagnarelli, P.; Marinelli, K.; Trotta, D.; Monachetti, A.; Tavio, M.; Del Gobbo, R.; Capobianchi, M.; Menzo, S.; Nicoletti, L.; Magurano, F.; Varaldo, P.	Human case of autochthonous West Nile virus lineage 2 infection in Italy, September 2011	0	Euro Surveill	1025-496x			On 10 September 2011, a patient in his 50s was admitted to hospital in Ancona, Italy, after six days of high fever and no response to antibiotics. West Nile virus (WNV) infection was suspected after tests to determine the aetiology of the fever were inconclusive. On 20 September, WNV-specific IgM and IgG antibodies were detected in the patient’s serum. Genomic sequencing of the viral isolate show…	0000-10		43	16
Zé-Zé, L.; Proença, P.; Osório, H. C.; Gomes, S.; Luz, T.; Parreira, P.; Fevereiro, M.; Alves, M. J.	Human case of West Nile neuroinvasive disease in Portugal, summer 2015	2015	Euro Surveill				A case of West Nile virus (WNV) infection was reported in the Algarve region, Portugal, in the first week of September 2015. WNV is known to circulate in Portugal, with occasional reports in horses and birds (2004 to 2011) and very sporadically human cases (in 2004 and in 2010). Here we present the clinical and laboratory aspects related to the first human case of West Nile neuroinvasive disease …	2015		38	20
Ahmetagi_, S.; Petkovi_, J.; Huki_, M.; Smriko-Nuhanovi_, A.; Pilji_, D.	Human West Nile virus infection in Bosnia and Herzegovina	0	Med Glas (Zenica)	1840-0132			AIM: To describe the first two cases of West Nile virus (WNV) neuroinvasive infections in Bosnia and Herzegovina. METHODS: At the Clinic for Infectious Diseases of the University Clinical Centre Tuzla, Bosnia and Herzegovina (BiH), specific screening for WNV infection was performed on patients with neuroinvasive diseases from 1 August to 31 October 2013. Serum samples were tested for the presence…	0000-02	47-51	1	12
Vangala, P. R.; Syed, Q.; Factora, R.	Hypoactive delirium: Think of West Nile!!!		Journal of the American Geriatrics Society			https://ovidsp.ovid.com/ovidweb.cgi?T=JS&CSC=Y&NEWS=N&PAGE=fulltext&D=emed14&AN=71038052 http://man-fe.hosted.exlibrisgroup.com/openurl/44MAN/44MAN_services_page?sid=OVID:embase&id=doi:10.1111%2Fjgs.12263&issn=0002-8614&isbn=&volume=61&issue=SUPPL.+1&spage=S26&pages=S26&date=2013&title=Journal+of+the+American+Geriatrics+Society&atitle=Hypoactive+delirium%3A+Think+of+West+Nile%21%21%21&aulast=Vang…	Case: 72-year-old African American female with PMH of vascular dementia, diabetes, hypertension, chronic lymphatic leukemia, is admitted 3 days of reduced oral intake, fever, and lower abdominal discomfort. Initial evaluation demonstrated fever (38.9 C) but otherwise normal vitals, and a physical examination revealing mild lower abdominal tenderness but no distension, guarding or rebound tenderne…	April	S26		61
Denega, T.; Prongdong, A.; Prabhakar, S.	Hyponatremia in west Nile encephalitis	0	Journal of Investigative Medicine	1081-5589		https://ovidsp.ovid.com/ovidweb.cgi?T=JS&CSC=Y&NEWS=N&PAGE=fulltext&D=emed16&AN=71769831 http://man-fe.hosted.exlibrisgroup.com/openurl/44MAN/44MAN_services_page?sid=OVID:embase&id=doi:10.1097%2FJIM.0000000000000146&issn=1081-5589&isbn=&volume=63&issue=2&spage=415&pages=415&date=2015&title=Journal+of+Investigative+Medicine&atitle=Hyponatremia+in+west+Nile+encephalitis&aulast=Denega	Case Report: The exact pathogenesis of hyponatremia in patients withWest Nile (WN) infection remains unknown; however it might resemble that of the Syndrome of Inappropriate Antidiuretic Hormone Secretion (SIADH) or cerebral salt-wasting syndrome. In consideration of these patterns, we analyze the following case report of WN encephalitis (WNE) complicated with hyponatremia. Case-history: A 67-yea…	0000-02	415		63
McBath, A.; Stafford, R.; Antony, S. J.	Idiopathic CD4 lymphopenia associated with neuroinvasive West Nile disease: case report and review of the literature		J Infect Public Health				Idiopathic CD4 lymphocytopenia is a very rare condition resulting in an immunodeficiency disorder that may or may not result in opportunistic infections. Since its description in the early 1990s, the reason for this immune deficiency has remained unclear. Its association with viral illnesses, such as West Nile virus infection, has yet to be described. We report a 26-year-old patient who presented…	Mar	170-3	2	7
Levi, M. E.; Quan, D.; Ho, J. T.; Kleinschmidt-Demasters, B. K.; Tyler, K. L.; Grazia, T. J.	Impact of rituximab-associated B-cell defects on West Nile virus meningoencephalitis in solid organ transplant recipients	0	Clin Transplant	0902-0063 (Print) 0902-0063			Evidence suggests that West Nile virus (WNV) neuroinvasive disease occurs more frequently in both solid organ and human stem cell transplant recipients. The effect of concomitant anti-B-cell therapy with rituximab, a CD20(+) monoclonal antibody, on WNV infection in this population, however, has not been reported. We describe a case of a patient with alpha-1-antitrypsin deficiency who underwent si…	0000-03	223-8	2	24
Hubálek, Z.; Lukácová, L.; Halouzka, J.; Sir_cek, P.; Januska, J.; Precechtelová, J.; Procházka, P.	Import of West Nile virus infection in the Czech Republic	2006	Eur J Epidemiol	0393-2990 (Print) 0393-2990			We report West Nile virus infection of the central nervous system in a 69-year-old man, residing in North Moravia (Czech Republic), who visited the USA from 6 July to 31 August 2002. He developed fever with fatigue at the end of his US stay, and was hospitalized in Ostrava after his return on 3 September with fever (up to 39.5 degrees Celsius), fatigue, anorexia, moderate laryngotracheitis, dizzi…	2006	323-4	4	21
Matiello, M.; Strippoli, K.; Golden, M.; Uzunpinar, A.	Importance of high clinical suspicion for west nile virus meningoencephalitis during the current epidemics	2013	Neurology. Conference: 65th American Academy of Neurology Annual Meeting. San Diego, CA United States. Conference Publication:	0028-3878		https://ovidsp.ovid.com/ovidweb.cgi?T=JS&CSC=Y&NEWS=N&PAGE=fulltext&D=emed14&AN=71131233 http://man-fe.hosted.exlibrisgroup.com/openurl/44MAN/44MAN_services_page?sid=OVID:embase&id=doi:&issn=0028-3878&isbn=&volume=80&issue=1+MeetingAbstracts&spage=&pages=&date=2013&title=Neurology&atitle=Importance+of+high+clinical+suspicion+for+west+nile+virus+meningoencephalitis+during+the+current+epidemics&aul…	OBJECTIVE: To report a case of WNV meningoencephalitis in a patient admitted with bacterial pneumonia and neurologic symptoms and to highlight the importance of maintaining a high clinical suspicion for this disease during the current epidemics. BACKGROUND: Most human infections with West Nile virus (WNV) are subclinical or manifest as a mild febrile illness. A small proportion of patients (<1%) …	2013		1	80
Velasco, M.; Sánchez-Seco, M. P.; Campelo, C.; de Ory, F.; Martin, O.; Herrero, L.; Salmerón Béliz, O. J.; Minguito, T.; Campos, M. C.; Molero, F.; Algora, A.; Vázquez, A.	Imported Human West Nile Virus Lineage 2 Infection in Spain: Neurological and Gastrointestinal Complications		Viruses				We report the first human case of West Nile virus (WNV) lineage 2 infection imported to Spain by a traveler returning from Romania. Serum, cerebrospinal fluid and urine samples were analyzed and West Nile virus infection was identified by PCR and serological tests. The patient developed fever, diarrhea and neurological symptoms, accompanied by mild pancreatitis, described previously in very few c…	Jan		2	12
Rogers, B. A.; Hueston, L.; Ratnam, I.	Imported West Nile virus encephalitis in an Israeli tourist		Med J Aust				West Nile virus is an arbovirus that has caused large outbreaks of febrile illness, meningitis and encephalitis in Europe, North America and the Middle East. We describe the first laboratory-confirmed human case of West Nile virus infection in Australia, in a 58-year-old tourist who was almost certainly infected in Israel. The case is a reminder of the need to consider exotic pathogens in travell…	Aug	232-4	4	191
Charles, P. E.; Zeller, H.; Bonnotte, B.; Decasimacker, A. L.; Bour, J. B.; Chavanet, P.; Lorcerie, B.	Imported West Nile virus infection in Europe [1]	1	Emerging Infectious Diseases	1080-6040		https://ovidsp.ovid.com/ovidweb.cgi?T=JS&CSC=Y&NEWS=N&PAGE=fulltext&D=emed8&AN=36676377 http://man-fe.hosted.exlibrisgroup.com/openurl/44MAN/44MAN_services_page?sid=OVID:embase&id=pmid:12781022&id=doi:10.3201%2Feid0906.020723&issn=1080-6040&isbn=&volume=9&issue=6&spage=750&pages=750&date=2003&title=Emerging+Infectious+Diseases&atitle=Imported+West+Nile+virus+infection+in+Europe+%5B1%5D&aulast=Cha…		1	750	6	9
Cohee, B. M.; Hartzell, J. D.; Hurst, F. P.; Jindal, R. M.; Agodoa, L. Y.; Abbott, K. C.; Neff, R. T.	Incidence and prognosis of west nile virus following kidney transplantation	0	American Journal of Transplantation	1600-6135		https://ovidsp.ovid.com/ovidweb.cgi?T=JS&CSC=Y&NEWS=N&PAGE=fulltext&D=emed11&AN=70010255 http://man-fe.hosted.exlibrisgroup.com/openurl/44MAN/44MAN_services_page?sid=OVID:embase&id=doi:&issn=1600-6135&isbn=&volume=9&issue=SUPPL.+2&spage=301&pages=301&date=2009&title=American+Journal+of+Transplantation&atitle=Incidence+and+prognosis+of+west+nile+virus+following+kidney+transplantation&aulast=Cohee	West Nile Virus (WNV) causes a febrile illness that ranges from asymptomatic infection to fulminant encephalitis. Numerous case reports and series hypothesize an increased incidence and severity of infection among transplant recipient populations; these hypotheses have not been investigated on a national scale. We hypothesized that there was an increased relative incidence of diagnosed WNV infect…	0000-05	301		9
Fateh, R.; Nelson, F.; Krish, S.; Hasbun, R.; Lindsey, J.	Interferonalpha in a patient with west Nile virus myelitis: A Casereport	2015	Neurology. Conference: 67th American Academy of Neurology Annual Meeting, AAN	0028-3878		https://ovidsp.ovid.com/ovidweb.cgi?T=JS&CSC=Y&NEWS=N&PAGE=fulltext&D=emed16&AN=71921652 http://man-fe.hosted.exlibrisgroup.com/openurl/44MAN/44MAN_services_page?sid=OVID:embase&id=doi:&issn=0028-3878&isbn=&volume=84&issue=SUPPL.+14&spage=&pages=&date=2015&title=Neurology&atitle=Interferonalpha+in+a+patient+with+west+Nile+virus+myelitis%3A+A+Casereport&aulast=Fateh	Introduction: West Nile Virus (WNV) neuroinvasive disease came to public attention after a 1999 New York epidemic. To date, there is no proven treatment, with some conflicting data for IFNalpha, Ribavirin and IVIG. Case Description: A 26 years old Caucasian female presented to the hospital with sudden onset of paraparesis, decreased sensation below the waist, and urinary and fecal retention. Thre…	2015			84
	Intrauterine West Nile virus infection--New York, 2002	0	MMWR Morb Mortal Wkly Rep	0149-2195 (Print) 0149-2195			West Nile virus (WNV), a mosquito-borne flavivirus and human neuropathogen, is epidemic in the United States. In 2002, newly recognized mechanisms of person-to-person WNV transmission were described, including possible transmission from mother to infant through breast milk. WNV has not been previously associated with intrauterine infection or adverse birth outcomes. This report describes a case o…	0000-12	1135-6	50	51
Alpert, S. G.; Fergerson, J.; Noël, L. P.	Intrauterine West Nile virus: ocular and systemic findings	0	Am J Ophthalmol	0002-9394 (Print) 0002-9394			PURPOSE: To report the first documented case of intrauterine transmission of West Nile virus (WNV) with resulting congenital chorioretinal scarring and central nervous system malformation in a newborn. DESIGN: Case report. METHODS: Ophthalmic findings and laboratory data in an otherwise presumed healthy 2-day-old female are presented. The infant's mother developed paraplegia due to WNV during the…	0000-10	733-5	4	136
Mojumder, D. K.; Agosto, M.; Wilms, H.; Kim, J.	Is initial preservation of deep tendon reflexes in West Nile Virus paralysis a good prognostic sign?	2014	Neurology Asia	1823-6138		http://www.neurology-asia.org/articles/neuroasia-2014-19%281%29-093.pdf https://ovidsp.ovid.com/ovidweb.cgi?T=JS&CSC=Y&NEWS=N&PAGE=fulltext&D=emed15&AN=372767067 http://man-fe.hosted.exlibrisgroup.com/openurl/44MAN/44MAN_services_page?sid=OVID:embase&id=doi:&issn=1823-6138&isbn=&volume=19&issue=1&spage=93&pages=93-97&date=2014&title=Neurology+Asia&atitle=Is+initial+preservation+of+deep+tendon+ref…	Typical West Nile virus paralysis is characterized by muscle weakness, decreased tone, and loss of deep tendon reflexes attributed to destruction of anterior horn cells. Two cases in which deep tendon reflexes were initially preserved in the presence of profound and persistent muscle weakness are presented here. In both cases, deep tendon reflexes were later severely attenuated or lost, while wea…	2014	93-97	1	19
	Laboratory-acquired West Nile virus infections--United States, 2002	0	MMWR Morb Mortal Wkly Rep	0149-2195 (Print) 0149-2195			West Nile virus (WNV), a mosquito-borne flavivirus introduced recently to North America, is a human, equine, and avian neuropathogen. The majority of human infections with WNV are mosquito-borne; however, laboratory-acquired infections with WNV and other arboviruses also occur. This report summarizes two recent cases of WNV infection in laboratory workers without other known risk factors who acqu…	0000-12	1133-5	50	51
Leis, A. A.; Sinclair, D. J.	Lazarus Effect of High Dose Corticosteroids in a Patient With West Nile Virus Encephalitis: A Coincidence or a Clue?	2019	Front Med (Lausanne)	2296-858X (Print) 2296-858x			West Nile virus (WNV) causes severe neuroinvasive disease in humans characterized by meningitis, encephalitis, and acute flaccid paralysis (poliomyelitis variant). In neuroinvasive disease, WNV infection of neurons resulting in neuronal loss is generally presumed to be the anatomical substrate for the high morbidity and mortality. However, on a molecular level, WNV infection also results in a sig…	2019	81		6
Farkas, A.; Joyner, D.; Saad, A. G.; Anderson, M.; Khan, M.	Lethal disseminated dysembryoplastic neuroepithelial tumor following West Nile virus: Report of a very unusual combination	0	Radiol Case Rep	1930-0433 (Print) 1930-0433			Dysembryoplastic neuroepithelial tumors (DNETs) are typically benign World Health Organization (WHO) grade I tumors of the cortical or deep gray matter with a favorable prognosis. We encountered a patient with DNET who has been evaluated and treated for West Nile encephalitis 7 months before presentation. Over the course of 2 years, the patient developed diffuse leptomeningeal carcinomatosis. As …	0000-06	555-558	3	13
Martindale, J. L.; Macias Konstantopoulos, W. L.	Locally acquired West Nile encephalitis		J Emerg Med				BACKGROUND: West Nile virus (WNV) has spread rapidly across the United States since 1999, causing epidemics of neurologic illnesses including meningitis, encephalitis, and acute flaccid paralysis. West Nile encephalitis can be fatal; recovery can be incomplete; and constitutional and neurological symptoms can persist for months to years. OBJECTIVES: To raise awareness of an important epidemiologi…	Dec	e435-8	6	43
Athar, P.; Hasbun, R.; Nolan, M. S.; Salazar, L.; Woods, S. P.; Sheikh, K.; Murray, K. O.	Long-term neuromuscular outcomes of west nile virus infection: A clinical and electromyographic evaluation of patients with a history of infection	0	Muscle Nerve	0148-639x			INTRODUCTION: Neuromuscular clinical manifestations during acute West Nile virus (WNV) infection are well documented; however, long-term neurologic outcomes still require investigation. METHODS: We conducted a long-term follow-up study in patients with history of WNV infection. Of the 117 patients who participated in neurologic and neurocognitive evaluations, 30 were referred for neuromuscular an…	0000-01	77-82	1	57
Martinovic, V.; Kisic-Tepavcevic, D.; Kacar, A.; Mesaros, S.; Pekmezovic, T.; Drulovic, J.	Longitudinally extensive transverse myelitis in a patient infected with West Nile virus		Mult Scler Relat Disord				Until now, longitudinally extensive transverse myelitis (LETM) was reported in association with various viral infections. We describe the case in which a diagnosis of LETM was established as a clinical manifestation of West Nile virus (WNV) infection. We report a 39-year old man with WNV infection and LETM. In neurological examination, there was a left periscapular hypotrophy, moderate weakness o…	Jul	19-22		32
Patel, P. D.; Meera, S. J.; Mariuma, E. J.; Lezama, K.	Longitudinally extensive transverse myelitis: A rare complication of SLE		Journal of General Internal Medicine			https://ovidsp.ovid.com/ovidweb.cgi?T=JS&CSC=Y&NEWS=N&PAGE=fulltext&D=emed17&AN=72289216 http://man-fe.hosted.exlibrisgroup.com/openurl/44MAN/44MAN_services_page?sid=OVID:embase&id=doi:&issn=1525-1497&isbn=&volume=31&issue=2+SUPPL.+1&spage=S665&pages=S665&date=2016&title=Journal+of+General+Internal+Medicine&atitle=Longitudinally+extensive+transverse+myelitis%3A+A+rare+complication+of+SLE&aulast=P…	LEARNING OBJECTIVE #1: Recognize the rare but potentially debilitating neurological manifestation associated with systemic lupus erythematosus (SLE) and early treatment to prevent permanent disability. LEARNING OBJECTIVE #2: Longitudinally extensive transverse myelitis (LETM) has been known to occur withNMO (neuromyelitis Optica) but can sometimes occur with other autoimmune conditions even when …	May	S665	2	31
Gattas, N.; Kaganov, Y.; Rimon, D.	Many faces of West Nile fever--the first case of West Nile fever in the western Galilee, Israel. [Hebrew]	0	Harefuah	0017-7768		https://ovidsp.ovid.com/ovidweb.cgi?T=JS&CSC=Y&NEWS=N&PAGE=fulltext&D=emed7&AN=33525256 http://man-fe.hosted.exlibrisgroup.com/openurl/44MAN/44MAN_services_page?sid=OVID:embase&id=pmid:11547466&id=doi:&issn=0017-7768&isbn=&volume=140&issue=8&spage=686&pages=686-688%2C+808&date=2001&title=Harefuah&atitle=Many+faces+of+West+Nile+fever--the+first+case+of+West+Nile+fever+in+the+western+Galilee%2C+Isr…	West Nile Fever (WNF) is caused by a B arbovirus, which was first isolated in 1937 in Uganda. In Israel the disease bears an epidemic character, and during 1950-1957 several widespread outbreaks of WNF were described in detail. It emerged from obscurity in 1999 when the first incursion of the virus in North America caused 62 cases of encephalitis and 7 deaths in New York. In 1996 an outbreak in R…	0000-08	686-688, 808	8	140
Mankongpaisarnrung, C.; Laengvejkal, P.; Argueta, E.; Limsuwat, C.; Sutamtewagul, G.; Nugent, K.	Meningitis-retention syndrome as a presentation of west nile virus meningitis	2013	Case Rep Med	1687-9627 (Print)			A 26-year-old previously healthy man presented with fever, urinary retention, nuchal rigidity, and hyperreflexia but with a clear sensorium. His initial spinal fluid results were consistent with aseptic meningitis from West Nile virus infection, and this was confirmed by serological studies on blood and cerebrospinal fluid. Computed tomography and magnetic resonance imaging studies were unremarka…	2013	984345		2013
Ertilav, M.; Ozkul, A.; Zeytinoglu, A.; Sen, S.; Sipahi, S.; Toz, H.; Kitis, O.; Eraslan, C.	Meningoencephalitis caused by West Nile virus in a renal transplant recipient. [Turkish]	1	Mikrobiyoloji bulteni	0374-9096		https://ovidsp.ovid.com/ovidweb.cgi?T=JS&CSC=Y&NEWS=N&PAGE=fulltext&D=emed15&AN=604731662 http://man-fe.hosted.exlibrisgroup.com/openurl/44MAN/44MAN_services_page?sid=OVID:embase&id=pmid:25492663&id=doi:&issn=0374-9096&isbn=&volume=48&issue=4&spage=674&pages=674-682&date=2014&title=Mikrobiyoloji+bulteni&atitle=Bobrek+nakli+alicisinda+Bati+Nil+virusuna+bagli+meningoensefaliti&aulast=Ertilav		1	674-682	4	48
Rathi, S.; Gupta, S.; George, C.	Missed diagnosis of wet macular degeneration in patient with west nile virus encephalitis		Journal of the American Geriatrics Society			https://ovidsp.ovid.com/ovidweb.cgi?T=JS&CSC=Y&NEWS=N&PAGE=fulltext&D=emed14&AN=71038061 http://man-fe.hosted.exlibrisgroup.com/openurl/44MAN/44MAN_services_page?sid=OVID:embase&id=doi:10.1111%2Fjgs.12263&issn=0002-8614&isbn=&volume=61&issue=SUPPL.+1&spage=S29&pages=S29&date=2013&title=Journal+of+the+American+Geriatrics+Society&atitle=Missed+diagnosis+of+wet+macular+degeneration+in+patient+with+w…	Introduction: Visual impairment is a major health problem for older adults and has significant impact on functional status and quality of life. Age-related macular degeneration (AMD) is the leading cause of adult blindness in industrialized countries. Here, we present a patient with Wet Macular Degeneration (WMD) whose diagnosis was delayed while undergoing treatment for West Nile Virus (WNV) Enc…	April	S29		61
Papa, A.; Tsimitri, T.; Papadopoulou, E.; Testa, T.; Adamidis, A.; Gavana, E.; Aspragathou, S.	Molecular detection and isolation of West Nile virus from a human case in northern Greece, 2013		New Microbes New Infect				In order to laboratory confirm the first suspected West Nile fever case in 2013 in northern Greece, a combination of serological molecular and culture methods were applied. It was shown that the causative West Nile virus strain belonged to lineage 2, and possessed the amino acid substitution H249P in the NS3 protein, as in previous years. The significance of this specific strain in Europe remains…	Nov	2022-01-30	2	1
Agid, R.; Ducreux, D.; Halliday, W. C.; Kucharczyk, W.; terBrugge, K. G.; Mikulis, D. J.	MR diffusion-weighted imaging in a case of West Nile virus encephalitis	0	Neurology	0028-3878				0000-12	1821-3	12	61
Sampson, B. A.; Nields, H.; Armbrustmacher, V.; Asnis, D. S.	Muscle weakness in West Nile encephalitis is due to destruction of motor neurons		Hum Pathol					Jun	628-9	6	34
Lustig, Y.; Lanciotti, R. S.; Hindiyeh, M.; Keller, N.; Milo, R.; Mayan, S.; Mendelson, E.	Mutation in West Nile Virus Structural Protein prM during Human Infection	0	Emerg Infect Dis	1080-6040 (Print) 1080-6040			A mutation leading to substitution of a key amino acid in the prM protein of West Nile virus (WNV) occurred during persistent infection of an immunocompetent patient. WNV RNA persisted in the patient's urine and serum in the presence of low-level neutralizing antibodies. This case demonstrates active replication of WNV during persistent infection.	0000-09	1647-9	9	22
Kalita, J.; Vibhute, A.; Kumar, M.; Misra, U. K.	Myelopathy in West Nile virus encephalitis: Report of a case and review of literature	0	J Spinal Cord Med	1079-0268 (Print) 1079-0268			Context: In West Nile virus (WNV) encephalitis, polio-like illness has been reported but there is no report on acute transverse myelopathy. Design, Setting and Participants: We report a patient with WNV myelopathy admitted in a tertiary care teaching hospital, India along with review of the literature. Findings: A 34 year-old lady presented with fever, headache, diarrhea, seizure, bulbar weakness…	0000-07	444-448	4	43
Maharaj, S.; Seegobin, K.; Bajric, B.; Chang, S.	Myoclonus as a late manifestation of West Nile disease		BMJ Case Rep					Nov			2017
Hussain, B.; Hrachova, M.; Kong, X. T.	Navigating the diagnostic maze of pathogens in a patient with rapidly ascending paralysis	2020	Neurology. Conference: 72nd Annual Meeting of the American Academy of Neurology, AAN	1526-632X		https://ovidsp.ovid.com/ovidweb.cgi?T=JS&CSC=Y&NEWS=N&PAGE=fulltext&D=emexa&AN=633067286 http://man-fe.hosted.exlibrisgroup.com/openurl/44MAN/44MAN_services_page?sid=OVID:embase&id=doi:&issn=1526-632X&isbn=&volume=94&issue=15+Supplement&spage=&pages=&date=2020&title=Neurology&atitle=Navigating+the+diagnostic+maze+of+pathogens+in+a+patient+with+rapidly+ascending+paralysis&aulast=Hussain	Objective: NA Background: Misdiagnosis, treatment delays and premature closure of diagnostic workup are common consequences of reliability on specific immunoglobulin tests alone. Even though, crossreactivity could occur with any pathogen, the possibility of reactivation of latent virus by upregulation of innate immunity, should be taken into a consideration when clinical syndrome points in that d…	2020		15	94
George, M. R. M.; Rochat, R.; Demmler, G.	Neurobehavioral sequelae of West nile virus infection (WNV) with encephalitis: A pediatric case study	0	Journal of Neuropsychiatry and Clinical Neurosciences	1545-7222		https://neuro.psychiatryonline.org/doi/pdf/10.1176/appi.neuropsych.18100235 https://ovidsp.ovid.com/ovidweb.cgi?T=JS&CSC=Y&NEWS=N&PAGE=fulltext&D=emexb&AN=633874024 http://man-fe.hosted.exlibrisgroup.com/openurl/44MAN/44MAN_services_page?sid=OVID:embase&id=doi:&issn=1545-7222&isbn=&volume=31&issue=3&spage=e11&pages=e11&date=2019&title=Journal+of+Neuropsychiatry+and+Clinical+Neurosciences&atitle=N…	Background: West Nile is a virus most commonly transmitted to humans by mosquito bites. Clinical syndromes associated with West Nile virus (WNV) infection range from fever to neuroinvasive disease. Although age is a significant risk factor for neuroinvasive disease and death (increasing age associated with greater disease burden and mortality), the association of other cognitive and clinical fact…	0000-07	e11		31
Yang, R.; Abu-Ihweij, K.; Malhotra, G.; Sutherl; A. K	Neuroinvasive west Nile infection in a liver transplant patient	2019	American Journal of Respiratory and Critical Care Medicine. Conference			https://www.atsjournals.org/doi/abs/10.1164/ajrccm-conference.2019.199.1_MeetingAbstracts.A6597 https://ovidsp.ovid.com/ovidweb.cgi?T=JS&CSC=Y&NEWS=N&PAGE=fulltext&D=emed20&AN=630354783 http://man-fe.hosted.exlibrisgroup.com/openurl/44MAN/44MAN_services_page?sid=OVID:embase&id=doi:&issn=1535-4970&isbn=&volume=199&issue=9&spage=&pages=&date=2019&title=American+Journal+of+Respiratory+and+Critical+C…	Introduction: West Nile viral infection is typically self-limited, but we describe a case of a liver transplant patient who presented with symptoms of liver rejection, found to have West Nile with neuroinvasion. Case: A 65-year-old woman with history of hepatitis C, complicated by hepatocellular carcinoma, status-post orthotopic liver transplant presented 2-years after transplant with 1 day of pa…	2019		9	199
Castaldo, N.; Graziano, E.; Peghin, M.; Gallo, T.; D'Agaro, P.; Sartor, A.; Bove, T.; Cocconi, R.; Merlino, G.; Bassetti, M.	Neuroinvasive West Nile Infection with an Unusual Clinical Presentation: A Single-Center Case Series	0	Trop Med Infect Dis	2414-6366			The 2018 West Nile Virus (WNV) season in Europe was characterized by an extremely high infection rate and an exceptionally higher burden when compared to previous seasons. Overall, there was a 10.9-fold increase in incidence in Italy, with 577 human cases, 230 WNV neuroinvasive diseases (WNNV) and 42 WNV-attributed deaths. Methods: in this paper we retrospectively reported the neurological presen…	0000-08		3	5
Zubair, H.; Rasul, S.; Diringer, E.; Waheed, S.	Neuroinvasive west Nile virus (WNV) disease causing diaphragmatic paralysis and persistent ventilator dependent respiratory failure	2019	American Journal of Respiratory and Critical Care Medicine. Conference			https://www.atsjournals.org/doi/abs/10.1164/ajrccm-conference.2019.199.1_MeetingAbstracts.A6599 https://ovidsp.ovid.com/ovidweb.cgi?T=JS&CSC=Y&NEWS=N&PAGE=fulltext&D=emed20&AN=630354838 http://man-fe.hosted.exlibrisgroup.com/openurl/44MAN/44MAN_services_page?sid=OVID:embase&id=doi:&issn=1535-4970&isbn=&volume=199&issue=9&spage=&pages=&date=2019&title=American+Journal+of+Respiratory+and+Critical+C…	Neuroinvasive West Nile Virus (WNV) Disease causing diaphragmatic paralysis and persistent ventilator dependent respiratory failure. Introduction: Persistent respiratory failure requiring long term mechanical ventilation is common and has many potential etiologies. The identification of a causative factor can be challenging. WNV is the leading cause of domestically acquired arboviral disease in t…	2019		9	199
Henricks, E.; Beckert, A. K.	Neuroinvasive west nile virus diagnosed in elderly male patient	0	Journal of the American Geriatrics Society	1532-5415		https://ovidsp.ovid.com/ovidweb.cgi?T=JS&CSC=Y&NEWS=N&PAGE=fulltext&D=emexb&AN=634826430 http://man-fe.hosted.exlibrisgroup.com/openurl/44MAN/44MAN_services_page?sid=OVID:embase&id=doi:10.1111%2Fjgs.17115&issn=1532-5415&isbn=&volume=69&issue=SUPPL+1&spage=S23&pages=S23&date=2021&title=Journal+of+the+American+Geriatrics+Society&atitle=Neuroinvasive+west+nile+virus+diagnosed+in+elderly+male+patient…	Introduction: West Nile Virus Neuroinvasive Disease (WNV-NID) is a rare cause of acute encephalopathy, a common reason for geriatrics consultation. Case: 81-year-old man with a history significant for type 2 diabetes mellitus, coronary artery disease, and polymyalgia rheumatica presenting with several days of nausea, vomiting, dysgeusia and anosmia. The day of presentation he was unable to dress …	0000-04	S23		69
Arslan, B.; Gündüz, H. M.; Ünlü, N.; Çavu_, G.; Menemenlio_lu, D.	Neuroinvasive West Nile Virus Disease in an Elderly Patient with Diffuse Large B-Cell Lymphoma Treated with R-CHOP Therapy: A Case Report	0	Balkan Med J	2146-3123 (Print) 2146-3123			BACKGROUND: West Nile virus is an arthropod-borne virus (arbovirus) and emerging cause of significant illness in European and Mediterranean countries. West Nile virus infection can cause severe and potentially fatal neurological illnesses, including encephalitis, meningitis, and acute flaccid paralysis. Additionally, immunosuppression, alcohol abuse, old age, and diabetes mellitus are common fact…	0000-08	287-289	5	36
Oh, H.; Bass, J.	Neuroinvasive West Nile virus in an older adult	0	Journal of the American Geriatrics Society	1532-5415		https://ovidsp.ovid.com/ovidweb.cgi?T=JS&CSC=Y&NEWS=N&PAGE=fulltext&D=emexa&AN=633776172 http://man-fe.hosted.exlibrisgroup.com/openurl/44MAN/44MAN_services_page?sid=OVID:embase&id=doi:10.1111%2Fjgs.16431&issn=1532-5415&isbn=&volume=68&issue=SUPPL+1&spage=S89&pages=S89&date=2020&title=Journal+of+the+American+Geriatrics+Society&atitle=Neuroinvasive+West+Nile+virus+in+an+older+adult&aulast=Oh	Introduction: West Nile Virus (WNV) infection is the most common mosquito- borne illness in America. Most cases have mild or no symptoms. Older adults are more likely to have central nervous system (CNS) involvement, and higher mortality risk. Case Description: An 80-year old male with a history of atrial fibrillation, chronic kidney disease, and hyperlipidemia presented to Emergency Department (…	0000-04	S89		68
Dong, E.; Morris, K.; Sodhi, G.; Chang, D.; Czer, L.; Chung, J.; Zabner, R.; Raastad, K.; Klapper, E.; Kobashigawa, J.; Nurok, M.	Neuroinvasive West Nile Virus Post-Heart Transplantation: A Case Report	0	Transplant Proc	0041-1345			First described in the United States in the late 1990s, West Nile virus (WNV) infection following solid organ transplantation is a rare but life-threatening complication. The many ways in which WNV may be acquired, patient specific risk factors, and variability in clinical severity present challenges to health care providers caring for these patients.	0000-12	4057-4061	10	50
Purbaugh, M.; Smith, E.; Kedar, S.; Diesing, S.; Ali, F. A.; Baang, H. Y.; Galla, K. M.; Westerhuis, B.; Woodward, K.; Hofer, J.; Wei, D.; Taha, M.; Malgireddy, K. R.; Hariharan, P.; Joseph, N.; Crespo, D.; Trisolini, B. V.; Gupta, N.	Neuroinvasive West Nile Virus: A case series in Nebraska	2019	Neurology. Conference: 71st Annual Meeting of the American Academy of Neurology, AAN	1526-632X		https://ovidsp.ovid.com/ovidweb.cgi?T=JS&CSC=Y&NEWS=N&PAGE=fulltext&D=emed20&AN=629494393 http://man-fe.hosted.exlibrisgroup.com/openurl/44MAN/44MAN_services_page?sid=OVID:embase&id=doi:&issn=1526-632X&isbn=&volume=92&issue=15+Supplement+1&spage=&pages=&date=2019&title=Neurology&atitle=Neuroinvasive+West+Nile+Virus%3A+A+case+series+in+Nebraska&aulast=Purbaugh	Objective: To present a case series that demonstrates the diverse neurological manifestations of the West Nile Virus (WNV). Background(s): Between May and October 2018, there were 110 reported cases of neuroinvasive West Nile Virus (WNV) infections in Nebraska, including 11 fatalities. The arbovirus can have myriad CNS manifestations which include meningoencephalitis, poliomyelitis like syndrome,…	2019		15	92
Gutteridge, D.; Bangalore, B. S.	Neuroinvasive west Nile virus: Rapidly increasing in prevalence but rarely part of the differential	0	Journal of General Internal Medicine	0884-8734		https://ovidsp.ovid.com/ovidweb.cgi?T=JS&CSC=Y&NEWS=N&PAGE=fulltext&D=emed13&AN=71297318 http://man-fe.hosted.exlibrisgroup.com/openurl/44MAN/44MAN_services_page?sid=OVID:embase&id=doi:&issn=0884-8734&isbn=&volume=27&issue=SUPPL.+2&spage=S457&pages=S457-S478&date=2012&title=Journal+of+General+Internal+Medicine&atitle=Neuroinvasive+west+Nile+virus%3A+Rapidly+increasing+in+prevalence+but+rarely+par…	LEARNING OBJECTIVE 1: Recognize the increasing prevalence of neuroinvasive West Nile virus. LEARNING OBJECTIVE 2: Diagnostic evaluation in the suspicion of neuroinvasive West Nile virus. CASE: A 58 year old Caucasian female with no significant past medical history was found lying in her bathroom by EMS and was brought to the emergency room. In the ER patient was alert, oriented and cachectic. Pat…	0000-07	S457-S478		27
Jhunjhunwala, K.; Venkatesh, Y.	Neuroinvasiveness of west nile virus: A case report	2018	Neurology. Conference: 70th Annual Meeting of the American Academy of Neurology, AAN	1526-632X		https://ovidsp.ovid.com/ovidweb.cgi?T=JS&CSC=Y&NEWS=N&PAGE=fulltext&D=emed19&AN=622308714 http://man-fe.hosted.exlibrisgroup.com/openurl/44MAN/44MAN_services_page?sid=OVID:embase&id=doi:&issn=1526-632X&isbn=&volume=90&issue=15+Supplement+1&spage=&pages=&date=2018&title=Neurology&atitle=Neuroinvasiveness+of+west+nile+virus%3A+A+case+report&aulast=Jhunjhunwala	Objective: To highlight the neurological manifestations of West Nile Virus Background: We present a case of serologically proved West Nile virus with involvement of cervical motor neuron cell, brainstem and cerebellum suggestive of neuro invasiveness of the virus. Design/Methods: Twenty-eight righthanded African-American female presented with fever and headache for 8 days. Patient reported she wa…	2018		15	90
Grossman, R.; Levi, Y.	Neurological manifestations in West Nile fever. [Hebrew]	0	Harefuah	0017-7768		https://ovidsp.ovid.com/ovidweb.cgi?T=JS&CSC=Y&NEWS=N&PAGE=fulltext&D=emed7&AN=33466575 http://man-fe.hosted.exlibrisgroup.com/openurl/44MAN/44MAN_services_page?sid=OVID:embase&id=pmid:11303392&id=doi:&issn=0017-7768&isbn=&volume=140&issue=4&spage=298&pages=298-299%2C+367&date=2001&title=Harefuah&atitle=Neurological+manifestations+in+West+Nile+fever&aulast=Grossman	The West Nile fever is a viral disease transferred by a mosquito bite. It is well known in the world for the last 70 years. Recently, there was an outbreak of this disease in Israel. We will describe case reports of 2 patients who were afflicted by the disease. The first one was hospitalized with an unusual presentation including paralysis to the lower limbs, while the second one was admitted wit…	0000-04	298-299, 367	4	140
Birlutiu, V.; Birlutiu, R. M.	Neurological manifestations of the West Nile virus infection in some cases found in the clinic of infectious diseases in Sibiu, Romania	2014	BMC Infectious Diseases. Conference: 10th Scientific Days of the National Institute for Infectious Diseases "Prof Dr Matei Bals". Bucharest Romania	1471-2334		https://ovidsp.ovid.com/ovidweb.cgi?T=JS&CSC=Y&NEWS=N&PAGE=fulltext&D=emed15&AN=617288611 http://man-fe.hosted.exlibrisgroup.com/openurl/44MAN/44MAN_services_page?sid=OVID:embase&id=doi:&issn=1471-2334&isbn=&volume=14&issue=7&spage=&pages=&date=2014&title=BMC+Infectious+Diseases&atitle=Neurological+manifestations+of+the+West+Nile+virus+infection+in+some+cases+found+in+the+clinic+of+infectious+dis…	Background: The neurological manifestations in the West Nile virus infections are present in less than 1% of the diagnosed cases, neurological manifestations which may take many different forms, from encephalitis, meningitis, Guillain-Barre syndrome, optic neuritis to poliolike manifestations. We aimed to evaluate the clinical and paraclinical aspects of the cases presenting neurological infectio…	2014		7	14
Rudrappa, M.; Kokatnur, L.	Neurological respiratory failure due to west Nile virus induced phrenic nerve palsy	2018	American Journal of Respiratory and Critical Care Medicine. Conference: American Thoracic Society International Conference, ATS			http://www.atsjournals.org/doi/abs/10.1164/ajrccm-conference.2018.197.1_MeetingAbstracts.A5328 https://ovidsp.ovid.com/ovidweb.cgi?T=JS&CSC=Y&NEWS=N&PAGE=fulltext&D=emed19&AN=622965456 http://man-fe.hosted.exlibrisgroup.com/openurl/44MAN/44MAN_services_page?sid=OVID:embase&id=doi:&issn=1535-4970&isbn=&volume=197&issue=MeetingAbstracts&spage=&pages=&date=2018&title=American+Journal+of+Respiratory+…	The incidence of West Nile virus infection in United states is increasing in the recent time from its first description in 1999 AD. Although most cases are symptomatic, around 1% of patient develop noninvasive disease with case fatality rate of 10%. Acute flaccid paralysis of respiratory system strongly correlates with mortality in animal studies . We present a case of west Nile encephalitis with…	2018			197
Agamanolis, D. P.; Leslie, M. J.; Caveny, E. A.; Guarner, J.; Shieh, W. J.; Zaki, S. R.	Neuropathological findings in West Nile virus encephalitis: a case report	0	Ann Neurol	0364-5134 (Print) 0364-5134			A 67-year-old woman had fever, myalgias, progressive weakness, and respiratory insufficiency. In 9 days, flaccid areflexic quadriparesis and bulbar palsy developed. She died 26 days after the onset of her illness. Serum and cerebrospinal fluid serology were positive for West Nile virus. Neuropathological study showed changes consistent with a viral encephalomyelitis, similar to poliomyelitis. The…	0000-10	547-51	4	54
Bouffard, J. P.; Riudavets, M. A.; Holman, R.; Rushing, E. J.	Neuropathology of the brain and spinal cord in human West Nile virus infection	0	Clin Neuropathol	0722-5091 (Print) 0722-5091			OBJECTIVE: To describe the histopathology of the brain and spinal cord in human West Nile virus (WNV) infection. MATERIALS AND METHODS: Single case report, including premortem clinical and laboratory findings, and autopsy. RESULTS: An 83-year-old female presented with acute confusion, high fevers, dysarthria and generalized subjective weakness, with decreased deep tendon reflexes and weakness on …	0000-03	59-61	2	23
Samaan, Zainab; Vaz, Stephanie McDermid; Bawor, Monica; Potter, Tammy Hlywka; Eskandarian, Sasha; Loeb, Mark	Neuropsychological Impact of West Nile Virus Infection: An Extensive Neuropsychiatric Assessment of 49 Cases in Canada	2016	PLOS ONE	1932-6203	10.1371/journal.pone.0158364	https://journals.plos.org/plosone/article?id=10.1371/journal.pone.0158364	Background West Nile virus emerged as an important human pathogen in North America and continues to pose a risk to public health. It can cause a highly variable range of clinical manifestations ranging from asymptomatic to severe illness. Neuroinvasive disease due to West Nile virus can lead to long-term neurological deficits and psychological impairment. However, these deficits have not been wel…	2016-06-28	e0158364	6	11
Wilks, A. W.; Ray, W. Z.; Bucelli, R. C.	Neurotization as a novel treatment for West Nile virus-associated brachial plexitis		Annals of Neurology			https://ovidsp.ovid.com/ovidweb.cgi?T=JS&CSC=Y&NEWS=N&PAGE=fulltext&D=emed20&AN=631518693 http://man-fe.hosted.exlibrisgroup.com/openurl/44MAN/44MAN_services_page?sid=OVID:embase&id=doi:&issn=1531-8249&isbn=&volume=86&issue=Supplement+24&spage=S110&pages=S110&date=2019&title=Annals+of+Neurology&atitle=Neurotization+as+a+novel+treatment+for+West+Nile+virus-associated+brachial+plexitis&aulast=Wilks	Introduction: West Nile virus-associated brachial plexitis (WNV-BP) is a rare form of West Nile neuroinvasive disease (WNND),1,2 for which supportive care is currently the mainstay of treatment.3 The literature on brachial plexus involvement from West Nile virus infection is limited, but recovery is poor in cases reported to date.1,4,5 Neurotization is an established surgical treatment option for…	October	S110		86
Prick, J. J. W.; Kuipers, S.; Kuipers, H. D. R.; Vliegen, J. H. R.; Van Doornum, G. J. J.	New case of West-Nile fever in the Netherlands: A man with encephalitis following a trip to Canada. [Dutch]		Nederlands Tijdschrift voor Geneeskunde			https://ovidsp.ovid.com/ovidweb.cgi?T=JS&CSC=Y&NEWS=N&PAGE=fulltext&D=emed8&AN=36604133 http://man-fe.hosted.exlibrisgroup.com/openurl/44MAN/44MAN_services_page?sid=OVID:embase&id=pmid:12784533&id=doi:&issn=0028-2162&isbn=&volume=147&issue=20&spage=978&pages=978-980&date=2003&title=Nederlands+Tijdschrift+voor+Geneeskunde&atitle=Opnieuw+West-Nijl-virus+in+Nederland%3A+Een+man+met+encefalitis+na+ee…	Shortly after his return to the Netherlands from a trip to Ontario, a part of Canada where infection with West-Nile virus has been reported, a 69-year-old man became increasingly confused and generally unwell, accompanied by fever. The clinical picture was compatible with viral encephalitis and this was supported by EEG findings and the results of the cerebrospinal-fluid examination. MRI of the b…	17	978-980	20	147
Vaysman, T.; Melkonyan, A.; Liu, A.	New onset of Bell's palsy in a patient with West Nile Encephalitis		Clin Case Rep				The case report presented a patient who was diagnosed with West Nile virus encephalitis and developed new onset of Bell's palsy within 8 days of diagnosis. Given the incidence of WNV, it would be beneficial to evaluate WNV-infected patients for peripheral neuropathy which nowadays has quite practical implication.	Oct	1895-1899	10	8
Patel, V.; Piquet, A.; Schlaberg, R.; Greenlee, J.; Ansari, S.; Clardy, S.	Next generation sequencing to diagnose west nile encephalitis in an immunocompromised patient	2017	Neurology. Conference: 69th American Academy of Neurology Annual Meeting, AAN			https://ovidsp.ovid.com/ovidweb.cgi?T=JS&CSC=Y&NEWS=N&PAGE=fulltext&D=emed18&AN=616550162 http://man-fe.hosted.exlibrisgroup.com/openurl/44MAN/44MAN_services_page?sid=OVID:embase&id=doi:&issn=1526-632X&isbn=&volume=88&issue=16+Supplement+1&spage=&pages=&date=2017&title=Neurology&atitle=Next+generation+sequencing+to+diagnose+west+nile+encephalitis+in+an+immunocompromised+patient&aulast=Patel	Objective: To report a case of an immunocompromised patient under treatment with methotrexate and rituximab for autoimmune disease who presented with West Nile virus (WNV) encephalitis, in whom serological testing on CSF was unrevealing, and RT-PCR and unbiased next generation sequencing (NGS) of serial CSF samples were able to confirm the diagnosis. Background(s): Neuroinvasive WNV can present w…	2017		16	88
Knox, R.; Kaminoh, J.; Waldrop, M.; Flanigan, K.	Nineteen-year-old man with progressive weakness	0	Journal of Clinical Neuromuscular Disease	1537-1611		https://ovidsp.ovid.com/ovidweb.cgi?T=JS&CSC=Y&NEWS=N&PAGE=fulltext&D=emexa&AN=631313590 http://man-fe.hosted.exlibrisgroup.com/openurl/44MAN/44MAN_services_page?sid=OVID:embase&id=doi:10.1097%2FCND.0000000000000289&issn=1537-1611&isbn=&volume=21&issue=3&spage=174&pages=174&date=2020&title=Journal+of+Clinical+Neuromuscular+Disease&atitle=Nineteen-year-old+man+with+progressive+weakness&aulast=Knox	The patient is a 19 year old man with a history of autism spectrum disorder and vitamin B12 deficiency who presented with a 3 months history of progressive weakness. His clinical course was complicated a fibular fracture secondary to weakness after which he was wheelchair dependent. He also developed a diarrheal illness and concern for sepsis. His initial examination was notable for distal greate…	0000-03	174		21
Ionete, C.	Non-convulsive status epilepticus in West Nile Virus meningoencephalitis: Two cases and review of literature	2009	Romanian Journal of Neurology/ Revista Romana de Neurologie	1843-8148 2069-6094		http://www.medica.ro/reviste_med/download/neurologie/2009.3/Neuro_Nr-3_2009_Art-4.pdf https://ovidsp.ovid.com/ovidweb.cgi?T=JS&CSC=Y&NEWS=N&PAGE=fulltext&D=emed11&AN=358030604 http://man-fe.hosted.exlibrisgroup.com/openurl/44MAN/44MAN_services_page?sid=OVID:embase&id=doi:&issn=1843-8148&isbn=&volume=8&issue=3&spage=124&pages=124-127&date=2009&title=Romanian+Journal+of+Neurology%2F+Revista+Romana+…	Background: West Nile Virus (WNV) is an arthropod-borne flavivirus which causes epidemic spread by mosquito bites and its incidence has been ever increasing. Though less than 1% of infections lead to severe neurological involvement, meningoencephalitis is the major cause of morbidity and mortality. There has been little data on the presentation of seizures or non-convulsive status in WNV. We aim …	2009	124-127	3	8
Dhillon, J. S.	Non-specific presentation of the west nile virus in the elderly. J.S.Dhillon, J.Campbell, D.Wank. MHMC, (CWRU SOM), Cleveland, OH	0	Journal of the American Geriatrics Society	0002-8614		https://ovidsp.ovid.com/ovidweb.cgi?T=JS&CSC=Y&NEWS=N&PAGE=fulltext&D=emed15&AN=71470231 http://man-fe.hosted.exlibrisgroup.com/openurl/44MAN/44MAN_services_page?sid=OVID:embase&id=doi:10.1111%2Fjgs.12870&issn=0002-8614&isbn=&volume=62&issue=SUPPL.+1&spage=S30&pages=S30-S31&date=2014&title=Journal+of+the+American+Geriatrics+Society&atitle=Non-specific+presentation+of+the+west+nile+virus+in+the+el…	Case A: 71 year male s/p AV replacement presented with fever on post-op day 2. He required transfusion of 2 units of PRBC during surgical procedure. Patient complained of pain at incision site and mild SOB. Initially, no mental status changes, on CXR Interstitial prominence with bilateral pleural effusions. Labs: WBC 14.5,15 bands, blood and sputum cultures positive for enterobacter. Despite cult…	0000-03	S30-S31		62
Teitelbaum, B. A.; Newman, T. L.; Tresley, D. J.	Occlusive retinal vasculitis in a patient with West Nile virus		Clin Exp Optom				BACKGROUND: West Nile virus (WNV) was first identified in the United States in 1999. In addition to a spectrum of systemic manifestations, several ocular conditions secondary to the virus have been reported, including chorioretinitis, uveitis and optic neuritis. Age and diabetes mellitus (DM) have been reported to be associated risk factors for the more severe forms of the systemic disease. Only …	Nov	463-7	6	90
Kaiser, P. K.; Lee, M. S.; Martin, D. A.	Occlusive vasculitis in a patient with concomitant West Nile virus infection	0	Am J Ophthalmol	0002-9394 (Print) 0002-9394			PURPOSE: To describe a patient with occlusive, retinal vasculitis and concomitant, confirmed, acute West Nile virus (WNV) infection. DESIGN: Observational case report. METHODS: Main outcome measures included comprehensive ophthalmic examination with fluorescein angiography, color photography, and serologic testing for WNV and St. Louis encephalitis (SLE) virus including plaque reduction neutraliz…	0000-11	928-30	5	136
Chan, C. K.; Limstrom, S. A.; Tarasewicz, D. G.; Lin, S. G.	Ocular features of west nile virus infection in North America: a study of 14 eyes	0	Ophthalmology	0161-6420			PURPOSE: To present a case series of ocular findings of West Nile virus infection (WNVI) in North America. DESIGN: Retrospective, noncomparative, observational case series. PARTICIPANTS: All patients were referred to the authors for WNVI with ocular involvement between the years 2002 and 2005. METHODS: Chart review was performed on all participants. All participants underwent complete ophthalmic …	0000-09	1539-46	9	113
Gebhardt, D. O. E.; Prick, J. J. W.	Once again West Nile virus in the Netherlands: A man with encephalitis after traveling in Canada [2] (multiple letters). [Dutch]	5	Nederlands Tijdschrift voor Geneeskunde	0028-2162		https://ovidsp.ovid.com/ovidweb.cgi?T=JS&CSC=Y&NEWS=N&PAGE=fulltext&D=emed8&AN=36828207 http://man-fe.hosted.exlibrisgroup.com/openurl/44MAN/44MAN_services_page?sid=OVID:embase&id=pmid:12868166&id=doi:&issn=0028-2162&isbn=&volume=147&issue=27&spage=1336&pages=1336&date=2003&title=Nederlands+Tijdschrift+voor+Geneeskunde&atitle=Opnieuw+West-Nijl-virus+in+Nederland%3A+Een+man+met+encefalitis+na+een+…		5	1336	27	147
Zaltzman, R.; Klein, C.; Gordon, C. R.	Opsoclonus myoclonus ataxia associated with West Nile virus infection: A dramatic presentation with benign prognosis?		J Neurol Sci				Opsoclonus myoclonus and ataxia is a combination of severe neurological signs associated with several pathologic agents and conditions. Only few cases of opsoclonus have been related to West Nile virus infection. We report on a 61-year-old woman and on a 55-year-old man who had history of recent fever, who were hospitalized because of acute severe truncal ataxia, opsoclonus and tremor with minima…	May	38-41		376
Boucekkine, H.; Mendizabal, A.; Impens, E.; Lewis, S.; Dahodwala, N.	Opsoclonus myoclonus ataxia related to west nile virus	2019	Neurology. Conference: 71st Annual Meeting of the American Academy of Neurology, AAN	1526-632X		https://ovidsp.ovid.com/ovidweb.cgi?T=JS&CSC=Y&NEWS=N&PAGE=fulltext&D=emed20&AN=629238828 http://man-fe.hosted.exlibrisgroup.com/openurl/44MAN/44MAN_services_page?sid=OVID:embase&id=doi:&issn=1526-632X&isbn=&volume=92&issue=15+Supplement+1&spage=&pages=&date=2019&title=Neurology&atitle=Opsoclonus+myoclonus+ataxia+related+to+west+nile+virus&aulast=Boucekkine	Objective: To illustrate a case of West Nile Virus presenting with Opsoclonus Myoclonus Ataxia syndrome. Background(s): Opsoclonus-myoclonus-ataxia (OMA) is a neurologic condition consisting of spontaneous, multidirectional, arrhythmic eye movements and diffuse or focal myoclonus, with some patients experiencing ataxia and cerebellar signs.<sup>1</sup> In adults, OMA is often idiopathic or parane…	2019		15	92
Afzal, A.; Ashraf, S.; Shamim, S.	Opsoclonus myoclonus syndrome: an unusual presentation for West Nile virus encephalitis	0	Proc (Bayl Univ Med Cent)	0899-8280 (Print) 0899-8280			A record number of West Nile virus (WNV) cases and fatalities seen in 2012 have brought to light the numerous manifestations of neuroinvasive disease. We report a case of opsoclonus myoclonus syndrome attributed to WNV and its clinical course after treatment with a combination of steroids and intravenous immunoglobulin. Our objective is to highlight opsoclonus myoclonus syndrome as a potential ma…	0000-04	108-10	2	27
Radu, R. A.; Terecoas_, E. O.; Ene, A.; B_jenaru, O. A.; Tiu, C.	Opsoclonus-Myoclonus Syndrome Associated With West-Nile Virus Infection: Case Report and Review of the Literature	2018	Front Neurol				Opsoclonus-myoclonus syndrome (OMS) is a very rare condition with different autoimmune, infectious and paraneoplastic aetiologies or in most cases idiopathic. We report the case of a 75-year-old woman who was admitted in our department in early fall for altered mental status, opsoclonus, multifocal myoclonus, truncal titubation and generalized tremor, preceded by a 5 day prodrome consisting of ma…	2018	864		9
Bîrlu_iu, V.; Bîrlu_iu, R. M.	Opsoclonus-myoclonus syndrome attributable to West Nile encephalitis: a case report	0	J Med Case Rep	1752-1947			INTRODUCTION: Opsoclonus-myoclonus syndrome is a very rare neurological disorder associated with some viral infections and exceptionally with the West Nile virus. CASE PRESENTATION: A 57-year-old Caucasian woman presented with fever, dizziness, balance difficulties, vomiting, dancing eye, altered speech, tremor, generalized myoclonus and failure to rise or stand. Our objective is to describe a pa…	0000-06	232		8
Gilad, R.; Lampl, Y.; Sadeh, M.; Paul, M.; Dan, M.	Optic neuritis complicating west nile virus meningitis in a young adult	0	Infection	0300-8126 (Print) 0300-8126			A case of West Nile virus (WNV) infection with meningitis and optic neuritis in a 28-year-old man is presented. The patient had a number of unusual clinical and laboratory findings that broadened the differential diagnosis. The emergence of WNV infection in southern Europe and North America calls for increased awareness of physicians to this clinical entity.	0000-01	55-6	1	31
Depoortere, E.; Kavle, J.; Keus, K.; Zeller, H.; Murri, S.; Legros, D.	Outbreak of West Nile virus causing severe neurological involvement in children, Nuba Mountains, Sudan, 2002	0	Trop Med Int Health	1360-2276 (Print) 1360-2276			An atypical outbreak of West Nile virus (WNV) occurred in Ngorban County, South Kordophan, Sudan, from May to August 2002. We investigated the epidemic and conducted a case-control study in the village of Limon. Blood samples were obtained for cases and controls. Patients with obvious sequelae underwent cerebrospinal fluid (CSF) sampling as well. We used enzyme-linked immunosorbent assay (ELISA) …	0000-06	730-6	6	9
Leung, A.; Kim, K.	Outcomes after tetraplegia secondary to West Nile encephalitis: A case report	2018	Journal of Spinal Cord Medicine			https://ovidsp.ovid.com/ovidweb.cgi?T=JS&CSC=Y&NEWS=N&PAGE=fulltext&D=emed19&AN=623799924 http://man-fe.hosted.exlibrisgroup.com/openurl/44MAN/44MAN_services_page?sid=OVID:embase&id=doi:10.1080%2F10790268.2018.1498265&issn=2045-7723&isbn=&volume=41&issue=5&spage=589&pages=589&date=2018&title=Journal+of+Spinal+Cord+Medicine&atitle=Outcomes+after+tetraplegia+secondary+to+West+Nile+encephalitis%3A+A…	Objective: Describe outcomes after rehabilitation for tetraplegia secondary toWest Nile virus (WNV) encephalitis Participants/methods: 54-year-old male who developed chronic respiratory failure, dysphagia, and tetraplegia secondary to WNV encephalitis. Finding(s): A 54-year-old man with past medical history of hypertension presented to the emergency department after one week of fevers, flu-like s…	2018	589		41
Balakrishnan, A.; Thekkekara, R. J.; T; ale, B. V.	Outcomes of West Nile encephalitis patients after 1 year of West Nile encephalitis outbreak in Kerala, India: A follow-up study	0	J Med Virol	0146-6615			We reported an acute encephalitis syndrome outbreak in Alappuzha district in Kerala, India during the year 2011. The etiology was confirmed to be West Nile virus lineage 1. Many encephalitis patients from this outbreak exhibited neurological sequelae post recovery. This study was aimed to assess the clinical outcomes of West Nile encephalitis confirmed case-patients after 1 year of acute illness.…	0000-11	1856-61	11	88
Grill, M.; Khoury, J.; Leis, A.; Grimsrud, K.; Hoffman Snyder, C.; Goodman, B.	Para-infectious autonomic dysfunction following West Nile virus neuroinvasive disease	0	European Journal of Neurology	1468-1331		https://ovidsp.ovid.com/ovidweb.cgi?T=JS&CSC=Y&NEWS=N&PAGE=fulltext&D=emed20&AN=629003195 http://man-fe.hosted.exlibrisgroup.com/openurl/44MAN/44MAN_services_page?sid=OVID:embase&id=doi:10.1111%2Fene.14018&issn=1468-1331&isbn=&volume=26&issue=Supplement+1&spage=306&pages=306&date=2019&title=European+Journal+of+Neurology&atitle=Para-infectious+autonomic+dysfunction+following+West+Nile+virus+neuroi…	Background and aims: West Nile virus (WNV) is a mosquito-borne neurotropic flavivirus which can manifest as a variety of clinical syndromes including meningoencephalitis and acute flaccid paralysis. Autonomic dysfunction may be observed in this setting though little is known about autonomic impairment post-infection. Method(s): We present 3 cases of para-infectious autonomic dysfunction following…	0000-07	306		26
Penn, R. G.; Guarner, J.; Sejvar, J. J.; Hartman, H.; McComb, R. D.; Nevins, D. L.; Bhatnagar, J.; Zaki, S. R.	Persistent neuroinvasive West Nile virus infection in an immunocompromised patient		Clin Infect Dis				A 57-year-old man who had received treatment for B cell lymphoma presented with West Nile virus (WNV) meningoencephalitis. During his 99-day hospitalization, no WNV-specific antibodies were detected. In postmortem central nervous system samples obtained at autopsy, WNV RNA and WNV antigens were detected. This patient's case raises important issues related to the diagnosis, pathogenesis, and possi…	Mar	680-3	5	42
Miller, N. H.; Miller, D. J.; Goldberg, J. L.	Physical therapist examination, evaluation, and intervention for a patient with West Nile virus paralysis	0	Phys Ther	0031-9023 (Print) 0031-9023			BACKGROUND AND PURPOSE: The incidence of West Nile virus (WNV) has increased in the United States since 1999. A small percentage of people with WNV develop West Nile neuroinvasive disease (WNND) with encephalitis and flaccid paralysis. The purpose of this report is to describe the physical therapist management and outcomes for a patient with WNND and the therapist's efforts to use an evidence-bas…	0000-06	843-56	6	86
Glass, J. D.; Samuels, O.; Rich, M. M.	Poliomyelitis due to West Nile virus [2]	17	New England Journal of Medicine	0028-4793		https://ovidsp.ovid.com/ovidweb.cgi?T=JS&CSC=Y&NEWS=N&PAGE=fulltext&D=emed7&AN=35176253 http://man-fe.hosted.exlibrisgroup.com/openurl/44MAN/44MAN_services_page?sid=OVID:embase&id=pmid:12270972&id=doi:10.1056%2FNEJM200210173471616&issn=0028-4793&isbn=&volume=347&issue=16&spage=1280&pages=1280-1281&date=2002&title=New+England+Journal+of+Medicine&atitle=Poliomyelitis+due+to+West+Nile+virus+%5B2%5D&…		17	1280-1281	16	347
Diaz-Olachea, C. G.; De La Maza-Flores, M.; Dondis-Camano, D.; Lamas-Padilla, B. E.	Possible encephalitis caused by West Nile virus. [Spanish]	0	Archivos de Neurociencias	0187-4705		https://ovidsp.ovid.com/ovidweb.cgi?T=JS&CSC=Y&NEWS=N&PAGE=fulltext&D=emed9&AN=44576117 http://man-fe.hosted.exlibrisgroup.com/openurl/44MAN/44MAN_services_page?sid=OVID:embase&id=doi:&issn=0187-4705&isbn=&volume=10&issue=4&spage=264&pages=264-266&date=2005&title=Archivos+de+Neurociencias&atitle=Probable+encefalitis+por+virus+del+oeste+del+Nilo&aulast=Diaz-Olachea	The case of a patient with a clinically suspected West Nile Virus Encephalitis is described. The patient is a 70 year male with a 7 day fever who developed confusion, speaking difficulties and generalized muscular weakness. Since the patient's condition improved, he was discharged from this hospital seven days after admission. Twenty days later, West Nile virus IgG antibodies were found high thro…	0000-10	264-266	4	10
Abraham, A.; Ziv, S.; Drory, V. E.	Posterior reversible encephalopathy syndrome resulting from Guillain-Barre-like syndrome secondary to West Nile virus infection	0	Journal of Clinical Neuromuscular Disease	1522-0443 1537-1611		https://ovidsp.ovid.com/ovidweb.cgi?T=JS&CSC=Y&NEWS=N&PAGE=fulltext&D=emed12&AN=361346627 http://man-fe.hosted.exlibrisgroup.com/openurl/44MAN/44MAN_services_page?sid=OVID:embase&id=pmid:21321488&id=doi:10.1097%2FCND.0b013e318209ef9a&issn=1522-0443&isbn=&volume=12&issue=3&spage=113&pages=113-117&date=2011&title=Journal+of+Clinical+Neuromuscular+Disease&atitle=Posterior+reversible+encephalopathy+s…	A 67-year-old woman developed hypertension, drowsiness, hemianopia, ascending flaccid tetraparesis, and areflexia. Nerve conduction studies revealed a demyelinating polyneuropathy. Brain magnetic resonance imaging demonstrated hyperintense white matter lesions. IgM antibodies against West Nile virus were positive. She was treated for hypertension and with intravenous immunoglobulins and recovered…	0000-03	113-117	3	12
Hayes, C.; Stephens, L.; Fridey, J. L.; Snyder, R. E.; Groves, J. A.; Stramer, S. L.; Klapper, E.	Probable transfusion transmission of West Nile virus from an apheresis platelet that screened non-reactive by individual donor-nucleic acid testing	0	Transfusion	0041-1132			BACKGROUND: Despite West Nile virus (WNV) blood donation screening using nucleic acid testing (NAT), donors with low viral loads not detected by mini-pool-NAT have led to transfusion transmitted (TT)-WNV infection. We describe a probable case of fatal TT-WNV infection from an individual donor (ID)-NAT non-reactive apheresis platelet donation. STUDY DESIGN AND METHODS: An apheresis platelet donati…	0000-02	424-429	2	60
Anderson, M.; Vig, P.; Leis, A.	Progressive leptomeningeal dissemination of a DNT after west nile virus meningoencephalitis	0	Neuro-Oncology	1523-5866		https://ovidsp.ovid.com/ovidweb.cgi?T=JS&CSC=Y&NEWS=N&PAGE=fulltext&D=emed17&AN=613469302 http://man-fe.hosted.exlibrisgroup.com/openurl/44MAN/44MAN_services_page?sid=OVID:embase&id=doi:10.1093%2Fneuonc%2Fnow212.707&issn=1523-5866&isbn=&volume=18&issue=Supplement+6&spage=vi169&pages=&date=2016&title=Neuro-Oncology&atitle=Progressive+leptomeningeal+dissemination+of+a+DNT+after+west+nile+virus+meni…	INTRODUCTION: Dysembryoplastic neuroepithelial tumors(DNT) are low grade glial neuronal tumors typically occuring in the cortex and are removed as a part of epilepsy surgery. Many times when found on imaging and asymptomatic, observation is recommended. Spinal cord and leptomeningeal involvement has rarely been recorded. CASE REPORT: A 35 yo man presented with hydrocephalus in the setting of a ne…	0000-11	vi169		18
Bannykh, S. I.; Bannykh, K. S.	Projection neurons are preferentially affected in West Nile viral encephalitis: Case series and review of mechanisms of neuroinvasion and toxicity in a setting of solid organ transplant	0	Clin Neuropathol	0722-5091 (Print) 0722-5091			West Nile virus (WNV) is an emerging human pathogen responsible for a systemic disease with generally indolent clinical course in immunocompetent hosts. Solid organ transplant recipients are vulnerable to WNV-induced encephalitis (WNVE) with no effective treatment and high mortality. We systematically assess various nuclei of the central nervous system in two human autopsy cases of WMVE using in …	0000-01	47-56	1	40
Spyridopoulos, T. N.; Zachari, T.; Stratigopoulou, A.; Anagnostaki, E.; Evlogias, N.	Prolonged fever with lymphadenopathy: A West Nile Virus pediatric case		Pediatric Radiology			https://ovidsp.ovid.com/ovidweb.cgi?T=JS&CSC=Y&NEWS=N&PAGE=fulltext&D=emed13&AN=70821640 http://man-fe.hosted.exlibrisgroup.com/openurl/44MAN/44MAN_services_page?sid=OVID:embase&id=doi:10.1007%2Fs00247-012-2383-5&issn=0301-0449&isbn=&volume=42&issue=SUPPL.+3&spage=S544&pages=S544-S545&date=2012&title=Pediatric+Radiology&atitle=Prolonged+fever+with+lymphadenopathy%3A+A+West+Nile+Virus+pediatric+ca…	Purpose - Objective. We present an interesting pediatric case with prolonged fever, which presented to our hospital and was finally diagnosed with West Nile Virus (WNV) infection Material and methods. Clinical, laboratory and imaging findings are presented. We also performed a literature review on WNV infections in the pediatric population. Results. A 10 years old girl presented with 10 days of f…	May	S544-S545		42
Marszalek, R.; Chen, A. Y. Y.; Gjede, J.	Psoriasiform eruption in the setting of West Nile virus	0	Journal of the American Academy of Dermatology	0190-9622		https://ovidsp.ovid.com/ovidweb.cgi?T=JS&CSC=Y&NEWS=N&PAGE=fulltext&D=emed15&AN=71390111 http://man-fe.hosted.exlibrisgroup.com/openurl/44MAN/44MAN_services_page?sid=OVID:embase&id=doi:10.1016%2Fj.jaad.2014.01.017&issn=0190-9622&isbn=&volume=70&issue=5+SUPPL.+1&spage=AB4&pages=AB4&date=2014&title=Journal+of+the+American+Academy+of+Dermatology&atitle=Psoriasiform+eruption+in+the+setting+of+West+Ni…	We report a 56-year-old man who was admitted to the intensive care unit for fevers, weakness, respiratory failure, and altered mental status. He subsequently developed the sudden onset of ill-defined pseudovesicular erythematous papules on the palms and well defined pink scaly psoriasiformpapules and plaques on the feet and thighs. A viral exanthem was suspected clinically, and West Nile virus (W…	0000-05	AB4	5	70
Avasthi, D.; Al-Dabbas, M.; Avasthi, S.	Pulmonary alveolar hemorrhage a complication of west nile fever	1	Infectious Diseases in Clinical Practice	1056-9103 1536-9943		http://journals.lww.com/infectdis/pages/default.aspx https://ovidsp.ovid.com/ovidweb.cgi?T=JS&CSC=Y&NEWS=N&PAGE=fulltext&D=emed17&AN=608644784 http://man-fe.hosted.exlibrisgroup.com/openurl/44MAN/44MAN_services_page?sid=OVID:embase&id=doi:10.1097%2FIPC.0000000000000364&issn=1056-9103&isbn=&volume=24&issue=3&spage=e9&pages=e9-e10&date=2016&title=Infectious+Diseases+in+Clinical+Practice&atitle=Pulm…	The West Nile virus is a member of Japanese encephalitis virus antigenic complex which can lead to a wide range of clinical symptoms, from asymptomatic disease to severe meningitis, meningoencephalitis, or flaccid paralysis. A few cases of life-threatening disease with diffuse hemorrhagic manifestations have been reported in Africa. However, there have been no documented cases of hemorrhagic mani…	1	e9-e10	3	24
Anderson, R. C.; Horn, K. B.; Hoang, M. P.; Gottlieb, E.; Bennin, B.	Punctate exanthem of West Nile Virus infection: report of 3 cases	0	J Am Acad Dermatol	0190-9622			The West Nile Virus (WNV) has rapidly emerged as an important etiology of meningoencephalitis in North America since 1999. Diagnosis of this infection on clinical grounds is difficult, as many signs and symptoms of infection are nonspecific. Although cutaneous manifestations are common in WNV-infected patients, these have not been described in detail nor are clinical images widely available. We d…	0000-11	820-3	5	51
Shah, S.; Fite, L. P.; Lane, N.; Parekh, P.	Purpura fulminans associated with acute West Nile virus encephalitis		J Clin Virol				Purpura fulminans is a progressive thrombotic disorder that presents with widespread purpura due to deficiency or dysfunction of protein C or protein S. Lesions present as well-demarcated erythematous macules that progress to irregular areas of hemorrhagic necrosis.West Nile virus is a member of the Flaviviridae family transmitted to humans through the bite of various mosquito species. It manifes…	Feb	2022-04-01		75
Lee, F. L.; G; hi, N.; Kafaie, J.	Puzzling presentations of neuroinvasive West Nile virus infection: A case series	0	Annals of Neurology	1531-8249		https://ovidsp.ovid.com/ovidweb.cgi?T=JS&CSC=Y&NEWS=N&PAGE=fulltext&D=emed20&AN=631518541 http://man-fe.hosted.exlibrisgroup.com/openurl/44MAN/44MAN_services_page?sid=OVID:embase&id=doi:&issn=1531-8249&isbn=&volume=86&issue=Supplement+24&spage=S167&pages=S167&date=2019&title=Annals+of+Neurology&atitle=Puzzling+presentations+of+neuroinvasive+West+Nile+virus+infection%3A+A+case+series&aulast=Lee	Introduction: Neuroinvasive disease is a rare complication of West Nile virus (WNV) infection and has a wide spectrum of presentation. Generally WNV infection is asymptomatic, however elderly or immunocompromised patients are more likely to develop neuroinvasive disease. These patients may present with meningitis, encephalitis, anterior horn syndrome, seizures, or Parkinsonian symptoms such as co…	0000-10	S167		86
Reddy, R.; Raney, K. C.; Shalan, G.	Quadriplegia in a patient with west nile encephalitis		Journal of General Internal Medicine			https://ovidsp.ovid.com/ovidweb.cgi?T=JS&CSC=Y&NEWS=N&PAGE=fulltext&D=emed15&AN=71495720 http://man-fe.hosted.exlibrisgroup.com/openurl/44MAN/44MAN_services_page?sid=OVID:embase&id=doi:&issn=0884-8734&isbn=&volume=29&issue=SUPPL.+1&spage=S417&pages=S417-S418&date=2014&title=Journal+of+General+Internal+Medicine&atitle=Quadriplegia+in+a+patient+with+west+nile+encephalitis&aulast=Reddy	LEARNING OBJECTIVE 1: Diagnose a viral illness in its acute stage LEARNING OBJECTIVE 2: Recognize an atypical presentation of West Nile encephalitis CASE: West Nile virus can cause neurologic disease in the form of meningitis and encephalitis. It is important to consider in patients who present with acute febrile illness in the presence of altered mental status, especially during mosquito season …	April	S417-S418		29
Piani, F.; Gozzi, C.; Ognibene, C.; Ciaffi, S.; Brugioni, L.	Rapidly fatal West Nile virus meningoencephalitis in an immunocompetent patient: A case report		Italian Journal of Medicine			http://www.italjmed.org/index.php/ijm/article/download/itjm.2018.s2/1072 https://ovidsp.ovid.com/ovidweb.cgi?T=JS&CSC=Y&NEWS=N&PAGE=fulltext&D=emed19&AN=622517373 http://man-fe.hosted.exlibrisgroup.com/openurl/44MAN/44MAN_services_page?sid=OVID:embase&id=doi:10.4081%2Fitjm.2018.s2&issn=1877-9352&isbn=&volume=12&issue=2+Supplement+1&spage=93&pages=93&date=2018&title=Italian+Journal+of+Medicine&ati…	Case report: A 81-year-old man was admitted with fever since last 6 days, fatigue, nausea, hiccough and mild cognitive impairment referred by his family. His medical history was significant for: type 2 diabetes, arterial HTN, permanent PM for type 3 AV block. At admission examination, the patient was aware and spatial and temporal oriented. The remaining physical examination was normal. His vital…	May	93		12
Ehrlich, D.; Phan, J.; Hui, G.; Drakaki, A.	Rapidly progressive neurologic decline and morbilliform rash presenting in a patient with lymphoma	2018	Clinics and Practice	2039-7275 2039-7283		https://www.clinicsandpractice.org/index.php/cp/article/view/1097 https://ovidsp.ovid.com/ovidweb.cgi?T=JS&CSC=Y&NEWS=N&PAGE=fulltext&D=emed19&AN=625744515 http://man-fe.hosted.exlibrisgroup.com/openurl/44MAN/44MAN_services_page?sid=OVID:embase&id=doi:10.4081%2Fcp.2018.1097&issn=2039-7275&isbn=&volume=8&issue=4&spage=109&pages=109-110&date=2018&title=Clinics+and+Practice&atitle=Rapidly+progressiv…	A 67-year-old male with past medical history of mantle cell lymphoma and atrial fibrillation presented with a truncal rash, bilateral lower extremity weakness, and confusion. Within three days of presentation, his condition rapidly deteriorated with the onset of diffuse flaccid paralysis, aphasia, and severe alteration in mental status. Initial results from serum studies, lumbar puncture, magneti…	2018	109-110	4	8
Ehrlich, D.; Phan, J.; Drakaki, A.	Rapidly progressive neurologic decline and papular rash presenting in a patient with lymphoma	0	Journal of General Internal Medicine	1525-1497		https://ovidsp.ovid.com/ovidweb.cgi?T=JS&CSC=Y&NEWS=N&PAGE=fulltext&D=emed17&AN=72289310 http://man-fe.hosted.exlibrisgroup.com/openurl/44MAN/44MAN_services_page?sid=OVID:embase&id=doi:&issn=1525-1497&isbn=&volume=31&issue=2+SUPPL.+1&spage=S713&pages=S713-S714&date=2016&title=Journal+of+General+Internal+Medicine&atitle=Rapidly+progressive+neurologic+decline+and+papular+rash+presenting+in+a+patien…	LEARNING OBJECTIVE #1: Recognize the risk factors and presentation of neuroinvasive West Nile Virus LEARNING OBJECTIVE #2: Counsel patients and families on the prognosis of neuroinvasive West Nile Virus CASE: Mr. B is a 67 year-old male with past medical history of mantle cell lymphoma who presented with papular rash followed by an acute onset of bilateral lower extremity weakness. On the day of …	0000-05	S713-S714	2	31
Malhotra, K.; Ramanathan, R. S.; Synowiec, A.; Rana, S.	Rare ocular manifestation in a case of West Nile virus meningoencephalitis		Ann Indian Acad Neurol				West Nile Virus (WNV) is an arthropod-borne flavivirus, which causes flu-like illness and is sporadically associated with encephalitis. Transmission to humans occurs following a bite from an infected mosquito, which acquires the virus after feeding on dead birds. WNV meningoencephalitis is a rare infection with a neuroinvasive disease occurring in less than 1% of the cases, with varied presentati…	Jan	95-6	1	17
Torri, D. D.; Naber, T.; Yadav, I.; Bhaskaran, M.; Molmenti, E.; Mattana, J.; Sachdeva, M.	Rare presentation of two cases of West Nile encephalitis in kidney transplant patients		American Journal of Kidney Diseases			https://ovidsp.ovid.com/ovidweb.cgi?T=JS&CSC=Y&NEWS=N&PAGE=fulltext&D=emed12&AN=70379877 http://man-fe.hosted.exlibrisgroup.com/openurl/44MAN/44MAN_services_page?sid=OVID:embase&id=doi:10.1053%2Fj.ajkd.2011.02.321&issn=0272-6386&isbn=&volume=57&issue=4&spage=A96&pages=A96&date=2011&title=American+Journal+of+Kidney+Diseases&atitle=Rare+presentation+of+two+cases+of+West+Nile+encephalitis+in+kidney+…	West Nile virus (WNV) is usually asymptomatic or self-limited in the general population. In transplant recipients who are immunosuppressed, it can cause a severe neuroinvasive disease. We report two cases of WNV, which were associated with mortality and morbidity. 29 year old female with a deceased donor kidney transplant in 2006, on tacrolimus, mycophenolate mofetil, and prednisone; presented wi…	April	A96		57
Wong, J. A.; Han, J.; Jafri, I. H.	Recurrent transverse myelitis with underlying neuromyelitis optica triggered by west nile virus infection: A case report		PM and R			https://ovidsp.ovid.com/ovidweb.cgi?T=JS&CSC=Y&NEWS=N&PAGE=fulltext&D=emed18&AN=620886921 http://man-fe.hosted.exlibrisgroup.com/openurl/44MAN/44MAN_services_page?sid=OVID:embase&id=doi:&issn=1934-1482&isbn=&volume=9&issue=9+Supplement+1&spage=S193&pages=S193&date=2017&title=PM+and+R&atitle=Recurrent+transverse+myelitis+with+underlying+neuromyelitis+optica+triggered+by+west+nile+virus+infection%3…	Case/Program Description: Patient is a 65-year-old woman with history of diabetes, hypothyroidism, and psoriasis who was admitted for progressive lower extremity weakness. Magnetic resonance imaging (MRI) spine revealed diffuse extensive central spinal cord edema with enhancement. Cerebrospinal fluid was positive for West Nile virus (WNV) immunoglobulin G. She was diagnosed with transverse myelit…	September	S193		9
Dong, X.; Ambrose, A. F.	Rehabilitation of west nile encephalitis in a renal transplant recipient: A case report	0	PM and R	1934-1482		https://ovidsp.ovid.com/ovidweb.cgi?T=JS&CSC=Y&NEWS=N&PAGE=fulltext&D=emed12&AN=70608917 http://man-fe.hosted.exlibrisgroup.com/openurl/44MAN/44MAN_services_page?sid=OVID:embase&id=doi:10.1016%2Fj.pmrj.2011.08.249&issn=1934-1482&isbn=&volume=3&issue=10+SUPPL.+1&spage=S246&pages=S246&date=2011&title=PM+and+R&atitle=Rehabilitation+of+west+nile+encephalitis+in+a+renal+transplant+recipient%3A+A+case+…	Patients or Programs: A 29-year-old female renal transplant recipient. Program Description: The patient who was on chronic immune suppression with tacrolimus and prednisone was admitted with a 3-day history of headache, myalgias, and 102degreeF fevers. She deteriorated rapidly and required mechanical ventilation. Her cerebrospinal fluid analysis revealed positive West Nile virus immunoglobin G bu…	0000-09	S246	10	3
Rao, N.; Char, D.; Gnatz, S.	Rehabilitation outcomes of 5 patients with severe West Nile virus infection: a case series	0	Arch Phys Med Rehabil	0003-9993 (Print) 0003-9993			OBJECTIVE: To report inpatient rehabilitation outcome in severe cases of West Nile virus (WNV) infection. DESIGN: Retrospective case series. SETTING: Freestanding rehabilitation hospital. PARTICIPANTS: Five consecutive patients admitted to an inpatient rehabilitation hospital with proven WNV infection. PATIENTS: had severe neurologic manifestations and functional deficits. INTERVENTIONS: Not appl…	0000-03	449-52	3	86
Ware, B.; Ulrich, R.; Punjabi, P.	Relapsing fevers leading to neurologic collapse: A case of west nile encephalitis	2018	Journal of General Internal Medicine			https://ovidsp.ovid.com/ovidweb.cgi?T=JS&CSC=Y&NEWS=N&PAGE=fulltext&D=emed19&AN=622329533 http://man-fe.hosted.exlibrisgroup.com/openurl/44MAN/44MAN_services_page?sid=OVID:embase&id=doi:&issn=1525-1497&isbn=&volume=33&issue=2+Supplement+1&spage=608&pages=608-609&date=2018&title=Journal+of+General+Internal+Medicine&atitle=Relapsing+fevers+leading+to+neurologic+collapse%3A+A+case+of+west+nile+encep…	Learning Objective #1: WNV should be on the differential diagnosis for any unexplained summertime fever Learning Objective #2: Neuroinvasive WNV can cause CSF with neutrophilic predominance CASE: A 73 year-old man from northern New Jersey with well-controlled diabetes presented in August 2017 with 2 weeks of relapsing nightly fevers, drenching sweats, frontal headaches, and malaise. Exam revealed…	2018	608-609		33
Cusi, M. G.; Roggi, A.; Terrosi, C.; Gori Savellini, G.; Toti, M.	Retrospective diagnosis of West Nile virus infection in a patient with meningoencephalitis in Tuscany, Italy	0	Vector Borne Zoonotic Dis	1530-3667			We report a case of West Nile virus (WNV) infection in a symptomatic woman living in Tuscany in 2007. A retrospective analysis on cerebrospinal fluids drawn from people affected by neurological diseases with unknown etiology allowed the identification of a case of WNV infection before the WNV outbreak in the Northeast Italy in 2008. This emphasizes the importance of maintaining a high level of ep…	0000-11	1511-2	11	11
Barot, N.; Ghatol, A.; Evans, A.	Rhabdomyolysis as a manifestation of neuroinvasive west nile virus infection	2014	American Journal of Respiratory and Critical Care Medicine. Conference: American Thoracic Society International Conference, ATS	1073-449X		http://www.atsjournals.org/doi/pdf/10.1164/ajrccm-conference.2014.189.1_MeetingAbstracts.A6479 https://ovidsp.ovid.com/ovidweb.cgi?T=JS&CSC=Y&NEWS=N&PAGE=fulltext&D=emed15&AN=72048456 http://man-fe.hosted.exlibrisgroup.com/openurl/44MAN/44MAN_services_page?sid=OVID:embase&id=doi:&issn=1073-449X&isbn=&volume=189&issue=MeetingAbstracts&spage=&pages=&date=2014&title=American+Journal+of+Respiratory+a…	Introduction: Rhabdomyolysis results from breakdown of striated muscle and myocyte necrosis manifesting as myalgias, weakness, pigmenturia and acute kidney injury. Commonly reported etiologies include trauma, exertion, electrolyte abnormalities, hypoxia, temperature extremes, drugs, toxins and infections. Here we describe a patient with severe rhabdomyolysis and acute kidney injury due to neuroin…	2014			189
Gupta, M.; Ghaffari, M.; Freire, A. X.	Rhabdomyolysis in a patient with West Nile encephalitis and flaccid paralysis	0	Tenn Med	1088-6222 (Print) 1088-6222			West Nile Virus (WNV), a flavivirus, was first documented in the United States by the Center for Disease Control in 1999. WNV has been associated with a variety of clinical features from a subclinical febrile illness to a neuroinvasive disease. Rhabdomyolysis, however, has not been a clinically well-described occurrence during WNV illness. We report a case of a 56 year-old African-American male w…	0000-04	45-7	4	101
Montgomery, S. P.; Chow, C. C.; Smith, S. W.; Marfin, A. A.; O'Leary, D. R.; Campbell, G. L.	Rhabdomyolysis in patients with west nile encephalitis and meningitis		Vector Borne Zoonotic Dis				Since 1999, more than 6,500 cases of West Nile virus neuroinvasive disease (WNND) have been reported in the United States. Patients with WNND can present with muscle weakness that is often assumed to be of neurological origin. During 2002, nearly 3,000 persons with WNV meningitis or encephalitis (or both) were reported in the United States; in suburban Cook County, Illinois, with 244 persons were…	Fall	252-7	3	5
Koepsell, S. A.; Freifeld, A. G.; Sambol, A. R.; McComb, R. D.; Kazmi, S. A.	Seronegative naturally acquired West Nile virus encephalitis in a renal and pancreas transplant recipient	0	Transpl Infect Dis	1398-2273			West Nile virus (WNV), a single-stranded RNA flavivirus, has spread across the United States since arriving in 1999. While asymptomatic or self-limited in a majority of patients, WNV can cause a severe neuroinvasive disease, which occurs more often in transplant recipients with chronic immunosuppression. Diagnosis of acute WNV infection usually relies on serologic identification of immunoglobulin…	0000-10	459-64	5	12
Ehlers, J. P.; Markoff, J. I.; Maguire, J. I.	Seronegative west nile meningoencephalitis diagnosed by ophthalmologic examination with subsequent seroconversion	0	Retin Cases Brief Rep	1935-1089 (Print) 1935-1089			PURPOSE: To describe a case of seronegative West Nile virus (WNV) meningoencephalitis definitively diagnosed with ophthalmologic examination and confirmatory repeat laboratory testing. DESIGN: Diagnostic case report. METHODS: A patient with negative serologic testing for severe viral meningoencephalitis presented with photophobia and blurred vision 2 months after initial presentation. RESULTS: Ex…	0	312-5	4	2
Sterrett, Y.; Katikineni, V.; Nayak, R.; Piechowiak, M.; Delman, M.	Seronegative West Nile Virus in a Patient with Stage 4 Follicular Cell Lymphoma		Infectious Diseases in Clinical Practice			http://journals.lww.com/infectdis/pages/default.aspx https://ovidsp.ovid.com/ovidweb.cgi?T=JS&CSC=Y&NEWS=N&PAGE=fulltext&D=emed20&AN=629322582 http://man-fe.hosted.exlibrisgroup.com/openurl/44MAN/44MAN_services_page?sid=OVID:embase&id=doi:10.1097%2FIPC.0000000000000757&issn=1056-9103&isbn=&volume=27&issue=5&spage=290&pages=290-291&date=2019&title=Infectious+Diseases+in+Clinical+Practice&atitle=Se…	West Nile virus (WNV) is an arbovirus, which is transmitted by mosquitoes. Transmission peaks in the late summer and early fall. In 2018, Virginia had 47 total cases of WNV, 37 of which were neuroinvasive with 7 reported deaths. Risk factors for neuroinvasive WNV include advanced age, history of organ transplantation, and hematologic malignancy especially those actively undergoing chemotherapy. H…	1	290-291	5	27
Goates, C.; Tsuha, S.; Working, S.; Carey, J.; Spivak, E. S.	Seronegative West Nile Virus Infection in a Patient Treated with Rituximab for Rheumatoid Arthritis	0	Am J Med	0002-9343				0000-06	e257-e258	6	130
Cunha, B. A.; Sachdev, B.; Canario, D.	Serum ferritin levels in West Nile encephalitis	0	Clinical Microbiology and Infection	1198-743X		https://ovidsp.ovid.com/ovidweb.cgi?T=JS&CSC=Y&NEWS=N&PAGE=fulltext&D=emed8&AN=38256525 http://man-fe.hosted.exlibrisgroup.com/openurl/44MAN/44MAN_services_page?sid=OVID:embase&id=pmid:14759247&id=doi:10.1111%2Fj.1469-0691.2004.00828.x&issn=1198-743X&isbn=&volume=10&issue=2&spage=184&pages=184-186&date=2004&title=Clinical+Microbiology+and+Infection&atitle=Serum+ferritin+levels+in+West+Nile+enceph…	West Nile encephalitis (WNE) presents clinically as aseptic meningitis, meningoencephalitis, encephalitis, or acute flaccid paralysis. Non-specific laboratory findings, e.g., leukopenia and thrombocytopenia, accompany WNE. Lymphopenia is marked and prolonged with WNE. Three patients with WNE were found to have elevated serum ferritin levels. Severity seemed to be directly related to serum ferriti…	0000-02	184-186	2	10
Kaul, M.	Severe diffuse axonal polyneuropathy and west nile virus infection Kaul, Malvika Md, Bunyan, Ann Md, Lee, Kenneth Md, Sullivan, Lauren Do Department Of Internal Medicine, Macneal Hospital, Berwyn, Il	0	Journal of General Internal Medicine	0884-8734		https://ovidsp.ovid.com/ovidweb.cgi?T=JS&CSC=Y&NEWS=N&PAGE=fulltext&D=emed18&AN=615581943 http://man-fe.hosted.exlibrisgroup.com/openurl/44MAN/44MAN_services_page?sid=OVID:embase&id=doi:&issn=0884-8734&isbn=&volume=32&issue=2+Supplement+1&spage=S588&pages=S588&date=2017&title=Journal+of+General+Internal+Medicine&atitle=Severe+diffuse+axonal+polyneuropathy+and+west+nile+virus+infection+Kaul%2C+Mal…	LEARNING OBJECTIVE #1: West Nile (WN) is a mosquito-borne RNA Flavivirus causing meningitis, encephalitis, and very rarely diffuse axonal polyneuropathy(DAP) leading to acute flaccid paralysis. DAP is a rare presentation of WN neuroinvasive disease. Our case reports a patient with WN encephalopathy complicated with very severe and rapidly deteriorating DAP. CASE: A 54-year old previously healthy …	0000-04	S588		32
Herring, R.; Savitt, D.; Parnes, M.	Severe Dystonia as a Manifestation of West Nile Neuroinvasive Disease	2017	Neurology. Conference: 69th American Academy of Neurology Annual Meeting, AAN	1526-632X		https://ovidsp.ovid.com/ovidweb.cgi?T=JS&CSC=Y&NEWS=N&PAGE=fulltext&D=emed18&AN=616551611 http://man-fe.hosted.exlibrisgroup.com/openurl/44MAN/44MAN_services_page?sid=OVID:embase&id=doi:&issn=1526-632X&isbn=&volume=88&issue=16+Supplement+1&spage=&pages=&date=2017&title=Neurology&atitle=Severe+Dystonia+as+a+Manifestation+of+West+Nile+Neuroinvasive+Disease&aulast=Herring	Objective: We describe a unique case of severe generalized dystonia in a teenage patient affected with West Nile encephalitis (WNE). Background(s): Viral encephalitides can result in a variety of movement disorders. WNE has been associated with tremor, myoclonus, and parkinsonism. Dystonia has been reported in several cases of the related flavivirus Japanese encephalitis virus, but to date there …	2017		16	88
Antony, S.	Severe meningo-encephalitis and death in a renal transplant recipient resulting from West Nile virus infection	0	J Natl Med Assoc	0027-9684 (Print) 0027-9684			The first case of West Nile virus infection occurred in New York in 1999 and, since then, several cases of meningo-encephalitis with a variety of clinical syndromes have been reported. This case report is the first to our knowledge of a renal transplant recipient who acquired West Nile virus infection and presented with meningo-encephalitis and other unusual neurological sequelae with high serum …	0000-12	1646-7	12	96
Messacar, K.; Cree-Green, M.; Lovell, M.; Anderson, M. S.; Dominguez, S. R.	Severe Neuroinvasive West Nile Virus Infection in a Child with Undiagnosed Addison's Disease	2014	IDCases				This report describes a case of West Nile virus (WNV) meningoencephalitis in a child who presented with fever, headache, seizures, and altered mental status, as well as hyponatremia and bronzing of the skin. Findings that led to the diagnosis of WNV included plasma-cell pleocytosis of the cerebrospinal fluid (CSF) and linear chorioretinitis on ophthalmologic exam. The diagnosis was confirmed by a…	2014	29-31	3	1
Emig, M.; Apple, D. J.	Severe West Nile virus disease in healthy adults	0	Clin Infect Dis	1058-4838			The inpatient records of 44 case patients with West Nile virus infection hospitalized in 2002 were reviewed. Sixty-five percent of the case patients had encephalitis, and 35% had aseptic meningitis. There was no significant difference in the distribution of aseptic meningitis versus encephalitis among adults aged < or =50 years compared with adults aged > or =65 years. Focal weakness, likely due …	0000-01	289-92	2	38
Lambert, S. L.; Aviles, D.; Vehaskari, V. M.; Ashoor, I. F.	Severe West Nile virus meningoencephalitis in a pediatric renal transplant recipient: successful recovery and long-term neuropsychological outcome		Pediatr Transplant				West Nile Virus is an arbovirus that has rapidly spread throughout the United States since the first case was described in Queens, New York in 1999. There has been increasing reports of both community-acquired and organ-derived infections in renal transplant recipients. In immunocompromised individuals, WNV infection is a life-threatening disease with significant neurological morbidity. We report…	Sep	836-9	6	20
Moldovan, A.; Varga, I.; Verzan, M.; Van Delden, C.; Untaru, V.; Moldovan, B.; Hadaya, K.	Severe West-Nile meningoencephalitis in a recent renal transplant recipient: A case report		Swiss Medical Weekly			https://smw.ch/fileadmin/content/supplements/SMW_Suppl_234.pdf https://ovidsp.ovid.com/ovidweb.cgi?T=JS&CSC=Y&NEWS=N&PAGE=fulltext&D=emed19&AN=626875295 http://man-fe.hosted.exlibrisgroup.com/openurl/44MAN/44MAN_services_page?sid=OVID:embase&id=doi:&issn=1424-3997&isbn=&volume=148&issue=Supplement+234&spage=17S&pages=17S-18S&date=2018&title=Swiss+Medical+Weekly&atitle=Severe+West-Nile+meningoence…	Background: West-Nile infection is a life-threatening disease in immunosupressed patients. In Romania, from May to August 2018, 117 meningoencephalitis were diagnosed, leading to 13 deaths, in patients with old age, diabetes, or cancer. Method(s): A 49-year-old female underwent a first, living donor kidney transplantation, on June 1st 2018 for IgA nephropathy. Immunosuppression consisted of basil…	December	17S-18S		148
Bel Hadj, I.; Ben Fraj, I.; Ben Romdhane, M.; Khalsi, F.; Tinsa, F.; Boussetta, K.	SFP PC-43 - West Nile virus meningoencephalitis in a newborn: A case report	0	Archives de Pediatrie	0929-693X 1769-664X		https://www.elsevier.com/journals/archives-de-pediatrie/0929-693x https://ovidsp.ovid.com/ovidweb.cgi?T=JS&CSC=Y&NEWS=N&PAGE=fulltext&D=emed15&AN=620217368 http://man-fe.hosted.exlibrisgroup.com/openurl/44MAN/44MAN_services_page?sid=OVID:embase&id=doi:10.1016%2FS0929-693X%252814%252972193-1&issn=0929-693X&isbn=&volume=21&issue=5&spage=933&pages=933&date=2014&title=Archives+de+Pediatrie&atitle=SFP…		0000-05	933	5	21
Karim, A.; Nakhla, E.; Akhter, S. R.; Ahmed, M.; Islam, A.	Siadh syndrome secondary to west nile meningoencephalitis	0	Journal of Investigative Medicine	1081-5589		https://ovidsp.ovid.com/ovidweb.cgi?T=JS&CSC=Y&NEWS=N&PAGE=fulltext&D=emed15&AN=71391948 http://man-fe.hosted.exlibrisgroup.com/openurl/44MAN/44MAN_services_page?sid=OVID:embase&id=doi:10.231%2FJIM.0000000000000055&issn=1081-5589&isbn=&volume=62&issue=2&spage=470&pages=470-471&date=2014&title=Journal+of+Investigative+Medicine&atitle=Siadh+syndrome+secondary+to+west+nile+meningoencephalitis&aulast…	Case Report: Learning objective: Recognize the association of West Nile Meningoencephalitis with SIADH syndrome. Case Presentation: A 58 year old Caucasian male presented with encephalopathy worsening over 1 week. He had H/O Afib, HTN for which he was on warfarin, valsartan and HCTZ. On admission he was drowsy but arousable, oriented only to person, vitals were normal. Physical examination was si…	0000-02	470-471		62
Ajam, M.; Abu-Heija, A. A.; Shokr, M.; Ajam, F.; Saydain, G.	Sinus Bradycardia and QT Interval Prolongation in West Nile Virus Encephalitis: A Case Report	0	Cureus	2168-8184 (Print) 2168-8184			Cardiac arrhythmias were reported in cases of West Nile Virus (WNV) encephalitis; however, the underlying pathophysiology remains incompletely understood. We present a 67-year-old male with altered mental status, later diagnosed with WNV encephalitis. Hospital course was complicated by progressive sinus bradycardia and corrected QT (QTc) prolongation. These findings persisted despite the absence …	0000-01	e3821	1	11
Hudler, A.; Ragl; , M. F.; Neumeier, A.	Sinus node dysfunction due to West Nile Virus myocarditis	2019	American Journal of Respiratory and Critical Care Medicine. Conference	1535-4970		https://www.atsjournals.org/doi/abs/10.1164/ajrccm-conference.2019.199.1_MeetingAbstracts.A3502 https://ovidsp.ovid.com/ovidweb.cgi?T=JS&CSC=Y&NEWS=N&PAGE=fulltext&D=emed20&AN=630350881 http://man-fe.hosted.exlibrisgroup.com/openurl/44MAN/44MAN_services_page?sid=OVID:embase&id=doi:&issn=1535-4970&isbn=&volume=199&issue=9&spage=&pages=&date=2019&title=American+Journal+of+Respiratory+and+Critical+C…	Introduction: West Nile Virus (WNV), a flavivirus, is the leading cause of domestically acquired arboviral disease in the United States. West Nile Encephalitis (WNE), the neuroinvasive form of infection, manifests as weakness, tremor, ataxia, confusion, coma, and death in extreme cases. Rarely, WNE is associated with myocarditis that can cause arrhythmias. In this case, we describe prolonged sinu…	2019		9	199
Del Giudice, P.; Schuffenecker, I.; Zeller, H.; Grelier, M.; V; enbos, F.; Dellamonica, P.; Counillon, E.	Skin manifestations of West Nile virus infection	2005	Dermatology	1018-8665 (Print) 1018-8665			West Nile virus (WNV) infection is a potentially lethal arbovirus infection. Many notable outbreaks have occurred during the last few years throughout the world, including Europe and the USA. The severity of the disease is mainly related to the neurological complications. A maculopapular exanthema is reported as a clinical sign of the disease. Recently an outbreak of WNV infection occurred in sou…	2005	348-50	4	211
Kelley, T. W.; Prayson, R. A.; Isada, C. M.; John, T. J.; Leis, A. A.; Stokic, D. S.; Fratkin, J.	Spinal cord disease in West Nile virus infection [5] (multiple letters)	6	New England Journal of Medicine	0028-4793		https://ovidsp.ovid.com/ovidweb.cgi?T=JS&CSC=Y&NEWS=N&PAGE=fulltext&D=emed8&AN=36159898 http://man-fe.hosted.exlibrisgroup.com/openurl/44MAN/44MAN_services_page?sid=OVID:embase&id=doi:10.1056%2FNEJM200302063480618&issn=0028-4793&isbn=&volume=348&issue=6&spage=564&pages=564-566&date=2003&title=New+England+Journal+of+Medicine&atitle=Spinal+cord+disease+in+West+Nile+virus+infection+%5B5%5D+%28multip…		6	564-566	6	348
Hassin-Baer, S.; Kirson, E. D.; Shulman, L.; Buchman, A. S.; Bin, H.; Hindiyeh, M.; Markevich, L.; Mendelson, E.	Stiff-person syndrome following West Nile fever	0	Arch Neurol	0003-9942 (Print) 0003-9942			BACKGROUND: Stiff-person syndrome is a rare autoimmune disorder associated with antibodies against glutamic acid decarboxylase (GAD), the key enzyme in gamma-aminobutyric acid synthesis. In most cases, a trigger cannot be identified. OBJECTIVE: To describe a 41-year-old man who developed stiff-person syndrome and antibodies to GAD following acute West Nile virus infection. DESIGN: A case report a…	0000-06	938-41	6	61
Zafar, S. F.; Ubogu, E. E.	Subacute brachial diplegia associated with West Nile virus myelitis		Muscle Nerve				INTRODUCTION: Brachial diplegia is a clinical term used to describe weakness restricted to the upper extremities. We report a case of brachial diplegia associated with West Nile virus infection. METHODS: A 48-year-old man developed severe painless bilateral upper extremity weakness within a few weeks of a flu-like illness. RESULTS: Clinical examination revealed marked periscapular, shoulder girdl…	Jun	900-4	6	45
Lum, J.; Purev, E.; Gutman, J. A.; Mel; er, K.; Beckham, J. D.; Abidi, M. Z.	Successful Reduced Intensity Stem Cell Transplant in a Patient with Myeloproliferative Neoplasm/Myelodysplastic (MPN/MDS) Overlap Syndrome Diagnosed with West Nile Virus Encephalitis	0	Biology of Blood and Marrow Transplantation	1083-8791 1523-6536		https://ovidsp.ovid.com/ovidweb.cgi?T=JS&CSC=Y&NEWS=N&PAGE=fulltext&D=emed20&AN=2001420659 http://man-fe.hosted.exlibrisgroup.com/openurl/44MAN/44MAN_services_page?sid=OVID:embase&id=doi:10.1016%2Fj.bbmt.2018.12.598&issn=1083-8791&isbn=&volume=25&issue=3+Supplement&spage=S369&pages=S369-S370&date=2019&title=Biology+of+Blood+and+Marrow+Transplantation&atitle=Successful+Reduced+Intensity+Stem+Cell+…	West Nile Virus (WNV) infections are associated with high morbidity and mortality rates in transplant recipients. Limited information exists regarding the management of WNV in the peri-transplant period. The optimal duration of time for delaying transplantation remains unclear. We describe the first successful case of a patient diagnosed with WNV encephalitis in the pre-transplant period who subs…	0000-03	S369-S370		25
Lewis, M.; Amsden, J. R.	Successful treatment of West Nile virus infection after approximately 3 weeks into the disease course		Pharmacotherapy				West Nile virus can cause a febrile illness that may progress to meningoencephalitis. The only available treatments are ribavirin (although it has had limited success in humans) and interferon alpha-2b. A small pilot study showed that starting treatment with interferon alpha-2b on days 1-4 of hospital admission may reduce disease severity and complications. We encountered an 83-year-old man with …	Mar	455-8	3	27
Walid, M. S.; Mahmoud, F. A.	Successful treatment with intravenous immunoglobulin of acute flaccid paralysis caused by west nile virus		Perm J				West Nile virus (WNV) is one of the leading causes of insect-borne encephalitis and acute flaccid paralysis in the US. Acute flaccid paralysis is a potentially serious illness, which manifests itself as a Guillain-Barré-like syndrome with generalized weakness and shortness of breath. We report a case involving a patient who presented with acute flaccid paralysis due to WNV infection and was succe…	Summer	43-6	3	13
Armah, H. B.; Wang, G.; Omalu, B. I.; Tesh, R. B.; Gyure, K. A.; Chute, D. J.; Smith, R. D.; Dulai, P.; Vinters, H. V.; Kleinschmidt-DeMasters, B. K.; Wiley, C. A.	Systemic distribution of West Nile virus infection: postmortem immunohistochemical study of six cases	0	Brain Pathol	1015-6305 (Print) 1015-6305			Rare cases of West Nile virus (WNV)-associated inflammation outside the central nervous system (CNS) have been reported. We evaluated the systemic distribution of WNV in postmortem tissues during encephalitis in six patients using immunohistochemistry. WNV antigens were detected in neurons of CNS (all 6 cases), kidney (4 cases), lungs (2 cases), pancreas (2 cases), thyroid (2 cases), intestine (2…	0000-10	354-62	4	17
Fatima, A.; Velasco, J.	Systemic lupus erythematosus cerebritis Versus West Nile encephalitis: A diagnostic dilemma in critical care setting	0	Journal of Investigative Medicine	1708-8267		https://ovidsp.ovid.com/ovidweb.cgi?T=JS&CSC=Y&NEWS=N&PAGE=fulltext&D=emed18&AN=616809993 http://man-fe.hosted.exlibrisgroup.com/openurl/44MAN/44MAN_services_page?sid=OVID:embase&id=doi:10.1136%2Fjim-2017-000448.91&issn=1708-8267&isbn=&volume=65&issue=4&spage=848&pages=848&date=2017&title=Journal+of+Investigative+Medicine&atitle=Systemic+lupus+erythematosus+cerebritis+Versus+West+Nile+encephaliti…	Introduction Neurological manifestations of systemic lupus erythematosus (SLE) are observed in about 25-40% of patients with the illness. They pose a diagnostic challenge as there are no specific serologies or imaging that confirm the diagnosis. The mainstay of treatment is empiric immunosuppressants as well as symptomatic management. In addition, the presence of an infectious etiology that can p…	0000-04	848		65
Al-Fifi, Y. S. Y.; Kadkhoda, K.; Drebot, M.; Wudel, B.; Bow, E. J.	The First Case Report of West Nile Virus-Induced Acute Flaccid Quadriplegia in Canada	2018	Case Rep Infect Dis	2090-6625 (Print)			The 1999 New York City outbreak of West Nile virus (WNV) was associated with a high incidence of West Nile virus neuroinvasive disease (WNVND) where the outcomes for these patients were very poor. We describe a case of West Nile virus neuroinvasive disease (WNVND) characterized by acute flaccid quadriplegia with a favorable outcome in Winnipeg, Manitoba, Canada.	2018	4361706		2018
Paphitou, N. I.; Tourvas, A.; Floridou, D.; Richter, J.; Tryfonos, C.; Christodoulou, C.	The first human case of neuroinvasive West Nile virus infection identified in Cyprus		J Infect Public Health				West Nile virus infection can pose a diagnostic challenge to clinicians, especially in geographic areas where human cases of this disease have never been encountered before. In August 2016, the first human case of West Nile virus infection was diagnosed in Cyprus. An elderly non immunosuppressed patient with a history of recent travel, presented with a clinical picture of rapidly progressing asce…	Nov	891-893	6	10
Tapisiz, A.; Emiralio_lu, N.; Vural, O.; Ozcan, B.; Oznur, N.; Bedir, T.; Derinöz, O.	The first report of West Nile virus infection in a child from Turkey		Turk J Pediatr				Seroprevalence data indicate that West Nile virus (WNV) activity is present in Turkey; however, no pediatric cases of WNV infection have been reported to date. WNV is an emerging flavivirus in Turkey, and in September2010, the Turkish Ministry of Health reported the first seven cases of laboratory-confirmed WNV infection from five different cities in the western part of the country. This is the f…	May	317-9	3	53
Hwang, J.; Ryu, H. S.; Kim, H.; Lee, S. A.	The first reported case of West Nile encephalitis in Korea	0	J Korean Med Sci	1011-8934 (Print) 1011-8934			West Nile encephalitis was first identified in 1937, but until now, it was never diagnosed in Korea. A 58-yr-old Korean man was admitted with headache and cognitive dysfunction. The patient had been on a business trip in Guinea. Cerebrospinal fluid (CSF) showed pleocytosis. The patient complained of both leg weakness,and arachnoiditis and myelitis were observed on lumbar magnetic resonance imagin…	0000-03	343-5	3	30
Mainali, S.; Afshani, M.; Wood, J. B.; Levin, M. C.	The natural history of West Nile virus infection presenting with West Nile virus meningoencephalitis in a man with a prolonged illness: a case report		J Med Case Rep				INTRODUCTION: Estimates indicate that West Nile virus infects approximately one and a half million people in the United States of America. Up to 1% may develop West Nile virus neuroinvasive disease, in which infected patients develop any combination of meningitis, encephalitis, or acute paralysis. CASE PRESENTATION: A 56-year-old African-American man presented to our hospital with headache, restl…	May	204		5
Kelley, T. W.; Prayson, R. A.; Ruiz, A. I.; Isada, C. M.; Gordon, S. M.	The neuropathology of West Nile virus meningoencephalitis. A report of two cases and review of the literature	0	Am J Clin Pathol	0002-9173 (Print) 0002-9173			West Nile virus (WNV) is an emerging mosquito-transmitted encephalitis virus first recognized in North America in 1999. The pathologic manifestations of WNV infection have not been well defined. This study documents the clinicopathologic features, including autopsy findings, of 2 cases: an 81-year-old man who contracted WNV infection with meningoencephalitis and a polio-like paralysis and a hospi…	0000-05	749-53	5	119
Haley, M.; Retter, A. S.; Fowler, D.; Gea-Banacloche, J.; O'Grady, N. P.	The role for intravenous immunoglobulin in the treatment of West Nile virus encephalitis	0	Clin Infect Dis	1058-4838			Intravenous immunoglobulin (IVIG) with high titers to West Nile virus was used as an adjuvant therapy for a patient with West Nile virus encephalitis that did not respond to supportive care. We present this case report and review the evidence supporting the use of high-titer IVIG.	0000-09	e88-90	6	37
Kaleemullah, F.; Sill, J. M.	The wild west Nile virus	2019	American Journal of Respiratory and Critical Care Medicine. Conference	1535-4970		https://www.atsjournals.org/doi/abs/10.1164/ajrccm-conference.2019.199.1_MeetingAbstracts.A6598 https://ovidsp.ovid.com/ovidweb.cgi?T=JS&CSC=Y&NEWS=N&PAGE=fulltext&D=emed20&AN=630354810 http://man-fe.hosted.exlibrisgroup.com/openurl/44MAN/44MAN_services_page?sid=OVID:embase&id=doi:&issn=1535-4970&isbn=&volume=199&issue=9&spage=&pages=&date=2019&title=American+Journal+of+Respiratory+and+Critical+C…	West Nile (WN) virus is an arthropod-borne virus which can lead to a wide range of clinical symptoms, ranging from asymptomatic disease to severe meningitis, encephalitis, and acute flaccid paralysis. This variability in its presentation, in addition to a lack of proven therapies make it a difficult condition to diagnose and treat. We report a case of a 63-year-old male with a history of alcoholi…	2019		9	199
Puchalski, A.; Liu, A. K.; Williams, B.	Three Cases of West Nile Encephalitis over an Eight-Day Period at a Downtown Los Angeles Community Hospital	2015	Case Rep Infect Dis	2090-6625 (Print)			Since its introduction in New York City in 1999, the virus has spread throughout the entire North American continent and continues to spread into Central and Latin America. Our report discusses the signs and symptoms, diagnostics, and treatment of West Nile disease. It is important to recognize the disease quickly and initiate appropriate treatment. We present three cases of West Nile encephaliti…	2015	262698		2015
Politis, C.; Pappa, A.; Hassapopoulou, H.; Pantelidou, D.; Perifanis, V.; Teli, A.; Chalkias, C.; Papadopoulou, R.; Dimoxenou, P.; Tsioura, K.; Zafeiriou, C.; Richardson, C.; Asariotou, M.; Koumarianos, S.	Transfusion transmitted west Nile virus (WNV) infection in thalassaemic patients in Greece		Vox Sanguinis			https://ovidsp.ovid.com/ovidweb.cgi?T=JS&CSC=Y&NEWS=N&PAGE=fulltext&D=emed12&AN=70428309 http://man-fe.hosted.exlibrisgroup.com/openurl/44MAN/44MAN_services_page?sid=OVID:embase&id=doi:10.1111%2Fj.1423-0410.2011.01498-2.x&issn=0042-9007&isbn=&volume=101&issue=SUPPL.+1&spage=236&pages=236&date=2011&title=Vox+Sanguinis&atitle=Transfusion+transmitted+west+Nile+virus+%28WNV%29+infection+in+thalassaem…	Background: The Action Plan implemented for protecting the blood system during the WNV outbreak in Greece in July-November 2010 included surveillance of WNV infection in immunocompromised and multi-transfused patients at high risk for transfusion transmitted infections. Aim(s): Investigation of transfusion transmitted WNV infection in multi-transfused patients with thalassaemia and other chronic …	July	236		101
Robinson, R. L.; Shahida, S.; Madan, N.; Rao, S.; Khardori, N.	Transient parkinsonism in west nile virus encephalitis [4]		American Journal of Medicine			https://ovidsp.ovid.com/ovidweb.cgi?T=JS&CSC=Y&NEWS=N&PAGE=fulltext&D=emed8&AN=37338156 http://man-fe.hosted.exlibrisgroup.com/openurl/44MAN/44MAN_services_page?sid=OVID:embase&id=pmid:12935837&id=doi:10.1016%2FS0002-9343%252803%252900291-2&issn=0002-9343&isbn=&volume=115&issue=3&spage=252&pages=252-253&date=2003&title=American+Journal+of+Medicine&atitle=Transient+parkinsonism+in+west+nile+virus+…		15	252-253	3	115
Iwamoto, M.; Jernigan, D. B.; Guasch, A.; Trepka, M. J.; Blackmore, C. G.; Hellinger, W. C.; Pham, S. M.; Zaki, S.; Lanciotti, R. S.; Lance-Parker, S. E.; DiazGranados, C. A.; Winquist, A. G.; Perlino, C. A.; Wiersma, S.; Hillyer, K. L.; Goodman, J. L.; Marfin, A. A.; Chamberl; , M. E.; Petersen, L. R.	Transmission of West Nile virus from an organ donor to four transplant recipients	0	N Engl J Med	0028-4793			BACKGROUND: In August 2002, fever and mental-status changes developed in recipients of organs from a common donor. Transmission of West Nile virus through organ transplantation was suspected. METHODS: We reviewed medical records, conducted interviews, and collected blood and tissue samples for testing with a variety of assays. Persons who donated blood to the organ donor and associated blood comp…	0000-05	2196-203	22	348
Kitagawa, M. G.; Ettinger, N.; Breen, D.; Erklauer, J.; Chang, E.; Herce, H.; King, K.; Naik, S.	Transmission of West Nile Virus Through a Hematopoietic Stem Cell Transplant	0	J Pediatric Infect Dis Soc	2048-7193				0000-05	e52-e54	2	7
Baldwin, N. L.; Murray, K. O.; Garcia, M. N.; Bateman, L.	Treatment of postural orthostatic tachycardia syndrome and management of myalgic encephalomyelitis/chronic fatigue syndrome following suspected West Nile virus infection	1	Fatigue: Biomedicine, Health and Behavior	2164-1846 2164-1862		http://www.tandfonline.com/toc/rftg20/current https://ovidsp.ovid.com/ovidweb.cgi?T=JS&CSC=Y&NEWS=N&PAGE=fulltext&D=emed17&AN=613121874 http://man-fe.hosted.exlibrisgroup.com/openurl/44MAN/44MAN_services_page?sid=OVID:embase&id=doi:10.1080%2F21641846.2016.1247971&issn=2164-1846&isbn=&volume=4&issue=4&spage=226&pages=226-236&date=2016&title=Fatigue%3A+Biomedicine%2C+Health+and+Behavior&atitle=Trea…	Background: Postural orthostatic tachycardia syndrome (POTS) and myalgic encephalomyelitis/chronic fatigue syndrome (ME/CFS) have been associated with a variety of viral triggers, but to the best of our knowledge, cases following West Nile virus (WNV) infection are not yet reported in the literature. Here we present a case meeting the criteria for POTS, ME/CFS, and fibromyalgia following a likely…	1	226-236	4	4
Ostapchuk, Y. O.; Zhigailov, A. V.; Perfilyeva, Y. V.; Shumilina, A. G.; Yeraliyeva, L. T.; Nizkorodova, A. S.; Kuznetsova, T. V.; Iskakova, F. A.; Berdygulova, Z. A.; Neupokoyeva, A. S.; Mamadaliyev, S. M.; Dmitrovskiy, A. M.	Two case reports of neuroinvasive West Nile virus infection in the Almaty region, Kazakhstan	2020	IDCases	2214-2509 (Print) 2214-2509			BACKGROUND: West Nile virus (WNV) is a member of the genus Flavivirus, which transmitted to humans mainly by mosquitoes. Recent pilot serosurveillance data from the Almaty region, Kazakhstan, suggest widespread WNV circulation in this area. This report includes two cases of neuroinvasive WNV infection in the same family living in a rural area near Tekeli city, Eskeldinsky district, Almaty region,…	2020	e00872		21
Flores Anticona, E. M.; Zainah, H.; Ouellette, D. R.; Johnson, L. E.	Two case reports of neuroinvasive west nile virus infection in the critical care unit	2012	Case Rep Infect Dis	2090-6625 (Print)			We describe the clinical course of two cases of neuroinvasive West Nile Virus (WNV) infection in the critical care unit. The first case is a 70-year-old man who presented during summer with mental status changes. Cerebrospinal fluid (CSF) analysis revealed pleocytosis with lymphocyte predominance. WNV serology was positive in the CSF. His condition worsened with development of left-sided weakness…	2012	839458		2012
Ravari, B. H.; Mirpuri, R.; Natanzi, N. M.; Lee, S.; Thai, M.; Huang, J.	Two cases of west nile virus with either secondary poliomyelitis or encephalitis. Case report		PM and R			https://ovidsp.ovid.com/ovidweb.cgi?T=JS&CSC=Y&NEWS=N&PAGE=fulltext&D=emed15&AN=71643822 http://man-fe.hosted.exlibrisgroup.com/openurl/44MAN/44MAN_services_page?sid=OVID:embase&id=doi:&issn=1934-1482&isbn=&volume=6&issue=9+SUPPL.+1&spage=S298&pages=S298&date=2014&title=PM+and+R&atitle=Two+cases+of+west+nile+virus+with+either+secondary+poliomyelitis+or+encephalitis.+Case+report&aulast=Ravari	Case Description: A 63-year-old man without prior medical history presents with flu-like symptoms of fever, chills and malaise for several days. He then developed lower extremities paralysis, delirium, and neuropathic pain. Eventually he was diagnosed with West Nile Virus with meningoencephalitis (frontal/parietal lobe involvement) and spinal cord involvement (myelitis present from Thoracic level…	September	S298	9	6
Knudsen, T. B.; Wilcke, J. T. R.; Andersen, O.	Two imported cases of West Nile fever in Denmark. [Danish]	5	Ugeskrift for Laeger	0041-5782		https://ovidsp.ovid.com/ovidweb.cgi?T=JS&CSC=Y&NEWS=N&PAGE=fulltext&D=emed8&AN=38094617 http://man-fe.hosted.exlibrisgroup.com/openurl/44MAN/44MAN_services_page?sid=OVID:embase&id=pmid:12795078&id=doi:&issn=0041-5782&isbn=&volume=165&issue=19&spage=2003&pages=2003-2004&date=2003&title=Ugeskrift+for+Laeger&atitle=To+importerede+tilfaelde+af%3E%3E+West+Nile+fever%3C%3C+i+Danmark&aulast=Knudsen	In the light of the current American epidemic, and since West Nile fever (WNF) has never previously been reported in Denmark, we describe two cases imported from Israel and Canada, respectively. WNF was diagnosed in a 46-year-old Danish tourist returning from Israel and a visiting 73-year-old Canadian citizen with Danish ancestry. The former manifested itself clinically as a mild flu-like illness…	5	2003-2004	19	165
Almhanna, K.; Palanichamy, N.; Sharma, M.; Hobbs, R.; Sil, A.	Unilateral brachial plexopathy associated with West Nile virus meningoencephalitis [6]	15	Clinical Infectious Diseases	1058-4838		https://ovidsp.ovid.com/ovidweb.cgi?T=JS&CSC=Y&NEWS=N&PAGE=fulltext&D=emed8&AN=36783355 http://man-fe.hosted.exlibrisgroup.com/openurl/44MAN/44MAN_services_page?sid=OVID:embase&id=pmid:12802774&id=doi:10.1086%2F375231&issn=1058-4838&isbn=&volume=36&issue=12&spage=1629&pages=1629-1630&date=2003&title=Clinical+Infectious+Diseases&atitle=Unilateral+brachial+plexopathy+associated+with+West+Nile+virus…		15	1629-1630	12	36
Thabet, F. I.; Servinsky, S. E.; Naz, F.; Kovas, T. E.; Raghib, T. O.	Unusual case of West Nile Virus flaccid paralysis in a 10-year-old child		Pediatr Neurol				West Nile virus infection is asymptomatic in most cases. West Nile virus neuroinvasive disease includes encephalitis, meningitis, and/or acute flaccid paralysis. In children, acute flaccid paralysis as the solo presentation of West Nile virus disease is rare. It develops abruptly and progresses rapidly early in the disease course. We report on a 10-year-old child who presented with a slowly progr…	May	393-6	5	48
Afreen, E.; Sheikh, I.; Sheikh, A.	Unusual movement disorders and atypical MRI findings in patients with West Nile Encephalitis: A case series of two patients with evidence of clinical and imaging resolution with IVIG	2019	Neurology. Conference: 71st Annual Meeting of the American Academy of Neurology, AAN	1526-632X		https://ovidsp.ovid.com/ovidweb.cgi?T=JS&CSC=Y&NEWS=N&PAGE=fulltext&D=emed20&AN=629494599 http://man-fe.hosted.exlibrisgroup.com/openurl/44MAN/44MAN_services_page?sid=OVID:embase&id=doi:&issn=1526-632X&isbn=&volume=92&issue=15+Supplement+1&spage=&pages=&date=2019&title=Neurology&atitle=Unusual+movement+disorders+and+atypical+MRI+findings+in+patients+with+West+Nile+Encephalitis%3A+A+case+series+of…	Objective: Reemphasize the prevalence of Movement Disorders as well as highlight hitherto unreported MRI findings associated with neuroinvasive WNv encephalomyelitis, through a case series of 2 patients. Background(s): West Nile virus is the leading cause of epidemic Arbovirus encephalitis in the continental United States. MDs have been reported in 20-40%, and MRI changes in about 37% cases of WN…	2019		15	92
Sundaram, A. K.; Inamdar, V.; Gordan, P. L.; Lipshutz, G.	Unusual progression of west nile virus poliomyelitis		Journal of General Internal Medicine			https://ovidsp.ovid.com/ovidweb.cgi?T=JS&CSC=Y&NEWS=N&PAGE=fulltext&D=emed14&AN=71293604 http://man-fe.hosted.exlibrisgroup.com/openurl/44MAN/44MAN_services_page?sid=OVID:embase&id=doi:&issn=0884-8734&isbn=&volume=28&issue=SUPPL.+1&spage=S415&pages=S415&date=2013&title=Journal+of+General+Internal+Medicine&atitle=Unusual+progression+of+west+nile+virus+poliomyelitis&aulast=Sundaram	LEARNING OBJECTIVE 1: Recognize the presentation and progression in a patient with West Nile Virus poliomyelitis LEARNING OBJECTIVE 2: Prognosis of WNV poliomyelitis does not always correlate with MRI findings. CASE: Seventy Year old Caucasian woman with past medical history significant for ITP, Hypothyroidism, Hypertension and Hyperlipidemia presented after a fall while getting out of bed follow…	June	S415		28
Hasan, R.; DeToledo, J.	Urinary retention as the presenting symptom of west Nile encephalitis: Report of two cases	2014	Neurology. Conference: 66th American Academy of Neurology Annual Meeting, AAN	0028-3878		https://ovidsp.ovid.com/ovidweb.cgi?T=JS&CSC=Y&NEWS=N&PAGE=fulltext&D=emed15&AN=71468229 http://man-fe.hosted.exlibrisgroup.com/openurl/44MAN/44MAN_services_page?sid=OVID:embase&id=doi:&issn=0028-3878&isbn=&volume=82&issue=10+SUPPL.+1&spage=&pages=&date=2014&title=Neurology&atitle=Urinary+retention+as+the+presenting+symptom+of+west+Nile+encephalitis%3A+Report+of+two+cases&aulast=Hasan	OBJECTIVE:We report two patients who developed urinary retention as the presenting symptom of West Nile encephalitis (WNE). This unusual presentation of WNE has not been previously reported. BACKGROUND:Symptomatic cases of WNV infection typically present as an acute febrile illness. CNS involvement present as meningitis, encephalitis and acute flaccid paralysis. GI symptoms and rash are also repo…	2014		10	82
Shpall, A. I.; Varpetian, A.; Ginsberg, D. A.	Urinary retention in a patient with West Nile virus		Urology				West Nile Virus (WNV) has received much recent attention due to multiple outbreaks in North America, its insidious onset in many patients, and a wide variety of neurologic manifestations. A 45-year-old man who exhibited urinary retention as a presenting symptom of WNV infection is presented herein. We believe this to be the first reported case of a urologic sequela secondary to WNV infection.	Jun	1259	6	61
Kalil, A. C.; Devetten, M. P.; Singh, S.; Lesiak, B.; Poage, D. P.; Bargenquast, K.; Fayad, P.; Freifeld, A. G.	Use of interferon-alpha in patients with West Nile encephalitis: report of 2 cases	0	Clin Infect Dis	1058-4838			We describe 2 patients with West Nile virus (WNV) encephalitis who were treated experimentally with interferon (IFN)-alpha. Both patients demonstrated substantial improvement in mentation and speech on the second day of experimental therapy, and neither required endotracheal intubation or admission to the intensive care unit during hospitalization. Moreover, during the 9-month follow-up period, o…	0000-03	764-6	5	40
Rearigh, L.; Kedar, S.; Bares, S. H.	Uveomeningeal syndrome in a healthy, young male: an unusual presentation of West Nile virus		J Neurovirol				West Nile virus (WNV) is an RNA flavivirus transmitted through a mosquito vector. In 2018 Nebraska reported 242 cases, the highest incidence of WNV since 2003. This included 119 neuroinvasive cases (49%) and 11 deaths (4.5%) (DHHS 2018). Clinical presentation ranges from uncomplicated symptoms including fever, headache, and myalgias to neuroinvasive disease characterized by meningoencephalitis, f…	Apr	281-283	2	26
Mody, A.; Singh, M.; Chhetri, C. D.; Castro, M.; Sanghera, P.	Variations in West Nile Virus neuroinvasive infection: A case series of three patients in West Phoenix	0	IDCases	2214-2509		http://www.elsevier.com/journals/idcases/2214-2509 https://ovidsp.ovid.com/ovidweb.cgi?T=JS&CSC=Y&NEWS=N&PAGE=fulltext&D=emexb&AN=2011740825 http://man-fe.hosted.exlibrisgroup.com/openurl/44MAN/44MAN_services_page?sid=OVID:embase&id=doi:10.1016%2Fj.idcr.2021.e01066&issn=2214-2509&isbn=&volume=24&issue=&spage=e01066&pages=&date=2021&title=IDCases&atitle=Variations+in+West+Nile+Virus+neuroinvasive+…	West Nile Virus (WNV) is the most common mosquito-borne virus in the United States and North America. Although WNV disease occurs on a spectrum ranging from a relatively benign febrile illness to life-threatening neuroinvasive disease, the clinical presentations can vary widely and thus necessitates a high degree of suspicion. Here we describe three such cases where each individual presented with…	0000-01			24
Anninger, W.; Lubow, M.	Visual loss with West Nile virus infection: a wider spectrum of a "new" disease	0	Clin Infect Dis	1058-4838			We describe a case of severe visual loss as a result of West Nile virus (WNV) infection. Associated headache and fever led to the proper diagnosis and management, but the findings of optic neuritis, retinitis, and uveitis were a surprising and prominent component of the patient's meningitis syndrome. Physicians diagnosing and treating patients with WNV infection should be alerted to the possibili…	0000-04	e55-6	7	38
Kline-Quiroz, C. M.; Oh-Park, M.	Weakness and spasm of lower limbs as an unusual presentation of West Nile Virus infection	0	PM and R	1934-1482		https://ovidsp.ovid.com/ovidweb.cgi?T=JS&CSC=Y&NEWS=N&PAGE=fulltext&D=emed19&AN=632365456 http://man-fe.hosted.exlibrisgroup.com/openurl/44MAN/44MAN_services_page?sid=OVID:embase&id=doi:&issn=1934-1482&isbn=&volume=10&issue=9+Supplement&spage=S88&pages=S88-S89&date=2018&title=PM+and+R&atitle=Weakness+and+spasm+of+lower+limbs+as+an+unusual+presentation+of+West+Nile+Virus+infection&aulast=Kline-Qui…	Description: A 45-year-old healthy woman presented for bilateral leg pain and weakness. She first noticed ankle pain, which progressed to bilateral thighs with associated cramps. She developed difficulty with walking and needed to use a cane. She denied flu-like illnesses, diarrhea or fever. On examination painful cramps in bilateral quadriceps muscles were noted. Manual muscle testing showed mar…	0000-09	S88-S89		10
Eidsness, R. B.; Stockl, F.; Colleaux, K. M.	West Nile chorioretinitis	0	Can J Ophthalmol	0008-4182 (Print) 0008-4182			CASE REPORT: The clinical course of 2 Canadian cases of West Nile chorioretinitis is described. The patients developed visual-field disturbances shortly after flu-like illnesses and were referred for retinal evaluation. Full ophthalmologic examination included Snellen visual acuity testing, applanation tonometry, slit-lamp examination, dilated fundus examination, fundus photography, and fluoresce…	0000-12	721-4	6	40
Hong, D. S.; Jacobson, K. L.; Raad, II; de Lima, M.; Anderlini, P.; Fuller, G. N.; Ippoliti, C.; Cool, R. M.; Leeds, N. E.; Narvios, A.; Han, X. Y.; Padula, A.; Champlin, R. E.; Hosing, C.	West Nile encephalitis in 2 hematopoietic stem cell transplant recipients: case series and literature review	0	Clin Infect Dis	1058-4838			Most human cases of West Nile virus infection are acquired via bites from an infected mosquito. In some cases, infection may also be transmitted by infected blood products or transplanted organs. There have been recent publications suggesting that chemotherapy and immunosuppression may increase a person's risks of developing central nervous system disease if the person is infected with the West N…	0000-10	1044-9	8	37
Appavu, B. L.; Condie, J.	West Nile Encephalitis in a breast-fed newborn infant	0	Annals of Neurology	0364-5134		http://onlinelibrary.wiley.com/doi/10.1002/ana.24226/pdf https://ovidsp.ovid.com/ovidweb.cgi?T=JS&CSC=Y&NEWS=N&PAGE=fulltext&D=emed15&AN=71642045 http://man-fe.hosted.exlibrisgroup.com/openurl/44MAN/44MAN_services_page?sid=OVID:embase&id=doi:10.1002%2Fana.24226&issn=0364-5134&isbn=&volume=76&issue=SUPPL.+18&spage=S244&pages=S244&date=2014&title=Annals+of+Neurology&atitle=West+Nile+Encephalitis+in…	Objective: We present the first case of a breast-fed infant with West Nile Encephalitis. Method(s): A previously healthy, 59 day old breast-fed male infant presented with a four day history of facial rash, fevers, and subsequent status epilepticus. His mother experienced fevers and a body rash concurrent to his symptoms. He underwent electroencephalography, MR imaging, and transcranial doppler as…	0000-10	S244		76
Yang, G. H.; Apfel, T.; Shah, M.; Krawitz, S.	West Nile encephalitis in a post-liver transplant patient		American Journal of Gastroenterology			https://ovidsp.ovid.com/ovidweb.cgi?T=JS&CSC=Y&NEWS=N&PAGE=fulltext&D=emed20&AN=630841360 http://man-fe.hosted.exlibrisgroup.com/openurl/44MAN/44MAN_services_page?sid=OVID:embase&id=doi:10.14309%2F01.ajg.0000599128.67166.96&issn=1572-0241&isbn=&volume=114&issue=Supplement&spage=S1330&pages=S1330-S1331&date=2019&title=American+Journal+of+Gastroenterology&atitle=West+Nile+encephalitis+in+a+post-liv…	INTRODUCTION: West Nile Virus (WNV) is a neurotropic flavivirus that is transmitted from animals to humans by the bite of the Aedes, Anaphales, or Culex mosquito, with disease incidence peaking in the late summer and early fall. It is the leading cause of arboviral illness in the U.S. While many infected with WNV are asymptomatic, 25% of patients develop fever, and less than 1% of patients will d…	October	S1330-S1331		114
Adams, D. J.; Thomas, N. M.; Eberly, M. D.	West Nile Encephalitis in a previously healthy child: Evaluation for CCR5 Chemokine receptor mutation	2012	Journal of Pediatric Infectious Diseases	1305-7707 1305-7693		https://ovidsp.ovid.com/ovidweb.cgi?T=JS&CSC=Y&NEWS=N&PAGE=fulltext&D=emed13&AN=368863665 http://man-fe.hosted.exlibrisgroup.com/openurl/44MAN/44MAN_services_page?sid=OVID:embase&id=doi:10.3233%2FJPI-120366&issn=1305-7707&isbn=&volume=7&issue=4&spage=171&pages=171-175&date=2012&title=Journal+of+Pediatric+Infectious+Diseases&atitle=West+Nile+Encephalitis+in+a+previously+healthy+child%3A+Evaluation…	Neuroinvasive disease seldom follows infection with West Nile virus, but is particularly rare in children. Most reported cases of West Nile virus encephalitis have occurred in older adults or the immunocompromised. Although individuals who are homozygous for a 32 base pair deletion in the chemokine receptor CCR5 have been shown to be resistant to infection with HIV-1, they have been reported to h…	2012	171-175	4	7
Giladi, M.; Metzkor-Cotter, E.; Martin, D. A.; Siegman-Igra, Y.; Korczyn, A. D.; Rosso, R.; Berger, S. A.; Campbell, G. L.; Lanciotti, R. S.	West Nile encephalitis in Israel, 1999: the New York connection	0	Emerg Infect Dis	1080-6040 (Print) 1080-6040			We describe two cases of West Nile (WN) encephalitis in a married couple in Tel Aviv, Israel, in 1999. Reverse transcription-polymerase chain reaction performed on a brain specimen from the husband detected a WN viral strain nearly identical to avian strains recovered in Israel in 1998 (99.9% genomic sequence homology) and in New York in 1999 (99.8%). This result supports the hypothesis that the …	0000-07	659-61	4	7
Hochberg, L. R.; Sims, J. R.; Davis, B. T.	West Nile encephalitis in Massachusetts [7]	28	New England Journal of Medicine	0028-4793		https://ovidsp.ovid.com/ovidweb.cgi?T=JS&CSC=Y&NEWS=N&PAGE=fulltext&D=emed7&AN=34983261 http://man-fe.hosted.exlibrisgroup.com/openurl/44MAN/44MAN_services_page?sid=OVID:embase&id=pmid:11919319&id=doi:10.1056%2FNEJM200203283461319&issn=0028-4793&isbn=&volume=346&issue=13&spage=1030&pages=1030-1031&date=2002&title=New+England+Journal+of+Medicine&atitle=West+Nile+encephalitis+in+Massachusetts+%5B7%…		28	1030-1031	13	346
Rimon, A.; Straussberg, R.; Amir, J.	West Nile encephalitis mimicking herpes encephalitis		Pediatr Neurol				A male with a febrile illness, altered consciousness, and seizures was diagnosed with meningoencephalitis. The suspected etiology was herpes simplex virus on the basis of a focal seizure at presentation, and he was treated with acyclovir until this pathogen was excluded. The patient made a complete recovery. Because of a West Nile fever epidemic in Israel at the time, serology tests for West Nile…	Jul	62-4	1	35
Iyer, N. R.; McCune, W. J.; Wallace, B. I.	West Nile encephalitis mimicking neuropsychiatric lupus in a patient with systemic lupus erythematosus	0	BMJ Case Rep	1757-790x			A man in his 70s with known systemic lupus erythematosus (SLE) was admitted with confusion, worsening proteinuria and cutaneous vasculitis despite adherence to his home immunosuppressive regimen. Admission laboratories were consistent with active lupus. Despite treatment with pulse-dose glucocorticoids and intravenous immunoglobulin, he developed worsening mental status and meningeal signs. Inves…	0000-07		7	12
Kulstad, E. B.; Wichter, M. D.	West Nile encephalitis presenting as a stroke [5]	1	Annals of Emergency Medicine	0196-0644		https://ovidsp.ovid.com/ovidweb.cgi?T=JS&CSC=Y&NEWS=N&PAGE=fulltext&D=emed8&AN=36158032 http://man-fe.hosted.exlibrisgroup.com/openurl/44MAN/44MAN_services_page?sid=OVID:embase&id=pmid:12572565&id=doi:10.1067%2Fmem.2003.67&issn=0196-0644&isbn=&volume=41&issue=2&spage=283&pages=283&date=2003&title=Annals+of+Emergency+Medicine&atitle=West+Nile+encephalitis+presenting+as+a+stroke+%5B5%5D&aulast=Kuls…		1	283	2	41
Minto, M.; Liendo, C.; Hinds, E.; Dalal, A.; Chernyshev, O.	West nile encephalitis with suspected diaphragmatic dysfunction leading to sleep apnea with associated hypoventilation	2017	Sleep	1550-9109		http://www.sleepmeeting.org/docs/default-source/attendee-documents/abstractbook2017.pdf?sfvrsn=2 https://ovidsp.ovid.com/ovidweb.cgi?T=JS&CSC=Y&NEWS=N&PAGE=fulltext&D=emed18&AN=616463013 http://man-fe.hosted.exlibrisgroup.com/openurl/44MAN/44MAN_services_page?sid=OVID:embase&id=doi:&issn=1550-9109&isbn=&volume=40&issue=Supplement+1&spage=A461&pages=A461&date=2017&title=Sleep&atitle=West+nile+ence…	Introduction: Currently, there are no guidelines on the management of acute sleep disordered breathing in the ICU or inpatient setting. Here, we report a case in which an acute sleep medicine evaluation was utilized to treat a patient with West Nile Encephalitis and sleep related hypoventilation with suspected diaphragmatic weakness. Report of Case: This is an 82 yo male who presented with lethar…	2017	A461		40
Espinoza-Gutarra, M. R.; Cervantez, S. L.; Nooruddin, Z.	West Nile Encephalitis, an Unusual Infection in a Chronic Lymphocytic Leukemia Patient	2018	Case Rep Hematol	2090-6560 (Print) 2090-6579			CNS involvement by CLL is a rare occurrence, usually happening in the context of a transformation to a more aggressive lymphoma in what is known as Richter's transformation. We report a patient with active CLL who developed confusion and was found to have West Nile encephalitis that initially mimicked CNS involvement by CLL. The patient recovered with supportive treatment and later restarted ibru…	2018	3270348		2018
Jain, N.; Fisk, D.; Sotir, M.; Kehl, K. S.	West Nile encephalitis, status epilepticus and West Nile pneumonia in a renal transplant patient	0	Transpl Int	0934-0874 (Print) 0934-0874			West Nile neuroinvasive disease (WNND) represents a small fraction of cases of West Nile Virus (WNV) infection. Organ transplantation is associated with increased risk of acquiring WNND. We report a patient with living-related renal transplantation who developed unusual manifestations of WNND. First, fatal status epilepticus unresponsive to pentobarbital ensued. Status epilepticus from WNV has be…	0000-09	800-3	9	20
Bisoski, L.; Mrosko, J.; King, A.	West nile encephalitis: A mimic of neuroleptic malignant syndrome	0	Journal of Medical Toxicology	1937-6995		https://ovidsp.ovid.com/ovidweb.cgi?T=JS&CSC=Y&NEWS=N&PAGE=fulltext&D=emed18&AN=614797573 http://man-fe.hosted.exlibrisgroup.com/openurl/44MAN/44MAN_services_page?sid=OVID:embase&id=doi:10.1007%2Fs13181-017-0599-3&issn=1937-6995&isbn=&volume=13&issue=1&spage=39&pages=39-40&date=2017&title=Journal+of+Medical+Toxicology&atitle=West+nile+encephalitis%3A+A+mimic+of+neuroleptic+malignant+syndrome&aula…	Background: West Nile encephalitis (WNE) is an infectious disease characterized by fever, altered mentation, and muscle weakness or rigidity. Neuroleptic malignant syndrome (NMS) is characterized by hyperthermia, autonomic dysfunction, muscular rigidity, and altered mentation. NMS is most commonly caused by neuroleptic medications. Hypothesis: West Nile encephalitis can present similarly to NMS. …	0000-03	39-40		13
Sher, N.; Patel, S.; Khan, A.; Whiting, T.	West Nile Encephalitis: Misgivings About Lumbar Puncture in a Patient with Icu Delirium on Dual Antiplatelet Therapy		Chest			https://ovidsp.ovid.com/ovidweb.cgi?T=JS&CSC=Y&NEWS=N&PAGE=fulltext&D=emexa&AN=2008026095 http://man-fe.hosted.exlibrisgroup.com/openurl/44MAN/44MAN_services_page?sid=OVID:embase&id=doi:10.1016%2Fj.chest.2020.08.670&issn=0012-3692&isbn=&volume=158&issue=4+Supplement&spage=A714&pages=A714&date=2020&title=Chest&atitle=WEST+NILE+ENCEPHALITIS%3A+MISGIVINGS+ABOUT+LUMBAR+PUNCTURE+IN+A+PATIENT+WITH+ICU+…	SESSION TITLE: Fellows Critical Care Posters SESSION TYPE: Fellow Case Report Posters PRESENTED ON: October 18-21, 2020 INTRODUCTION: Delirium in the critically ill is common, reported in over 80% of ICU patients. When associated with fever, it warrants investigation. West Nile is an arbovirus that can cause neuroinvasive disease ranging from mild and self-limited to severe encephalitis with mort…	October	A714		158
Ciupek, R.; Juras, P.; Sebesta, O.; Rudolf, I.; Sikutova, S.; Zelena, H.	West Nile fever - Autochthonous human cases in South Moravia in 2018 from the epidemiological perspective. [Czech]	2019	Epidemiologie, Mikrobiologie, Imunologie	1210-7913 1805-451X		https://www.prolekare.cz/casopisy/epidemiologie https://ovidsp.ovid.com/ovidweb.cgi?T=JS&CSC=Y&NEWS=N&PAGE=fulltext&D=emed20&AN=2003541246 http://man-fe.hosted.exlibrisgroup.com/openurl/44MAN/44MAN_services_page?sid=OVID:embase&id=pmid:31914772&id=doi:&issn=1210-7913&isbn=&volume=68&issue=4&spage=159&pages=159-167&date=2019&title=Epidemiologie%2C+Mikrobiologie%2C+Imunologie&atitle=Zapadonilska+ho…	Aim: To analyse repeated detection of West Nile virus (WNV) in mosquitoes in South Moravia in correlation with the first documented autochthonous human cases of West Nile fever (WNF), focusing on epidemiological and environmental investigation. Material(s) and Method(s): Here we report case studies of five patients with autochthonous WNF without any travel history diagnosed in South Moravia in 20…	2019	159-167	4	68
Popovici, F.; Sarbu, A.; Nicolae, O.; Pistol, A.; Cucuiu, R.; Stolica, B.; Furtunescu, F.; Manuc, M.; Popa, M. I.	West Nile fever in a patient in Romania, August 2008: case report	0	Euro Surveill	1025-496x				0000-09		39	13
Kattstrom, M.	West Nile fever may even be spread to Sweden. [Swedish]	24	Lakartidningen	0023-7205		https://ovidsp.ovid.com/ovidweb.cgi?T=JS&CSC=Y&NEWS=N&PAGE=fulltext&D=emed8&AN=36671438 http://man-fe.hosted.exlibrisgroup.com/openurl/44MAN/44MAN_services_page?sid=OVID:embase&id=pmid:12756695&id=doi:&issn=0023-7205&isbn=&volume=100&issue=17&spage=1532&pages=1532-1534&date=2003&title=Lakartidningen&atitle=West+Nile+fever+kan+komma+att+spridas+aven+till+Sverige&aulast=Kattstrom	West Nile Virus (WNV) is a flavivirus, which was first isolated in Uganda 1937. This virus has attracted attention in the past years. WNV is one of the worlds most widespread flaviviruses and has caused recent outbreaks among humans and animals. West Nile Fever (WNF) is a mosquito borne zoonotic disease. The last decade the epidemiological pattern of the virus and the severity of the outbreaks ha…	24	1532-1534	17	100
Levi, M. E.; Curtis, D. J.	West Nile infections in pediatric solid organ transplant recipients		Pediatric Transplantation			http://onlinelibrary.wiley.com/journal/10.1111/(ISSN)1399-3046 https://ovidsp.ovid.com/ovidweb.cgi?T=JS&CSC=Y&NEWS=N&PAGE=fulltext&D=emed17&AN=611844929 http://man-fe.hosted.exlibrisgroup.com/openurl/44MAN/44MAN_services_page?sid=OVID:embase&id=pmid:27090062&id=doi:10.1111%2Fpetr.12710&issn=1397-3142&isbn=&volume=20&issue=6&spage=744&pages=744-746&date=2016&title=Pediatric+Transplantation&atitle=…		1	744-746	6	20
Tso, G.; Kaldas, K.; Springer, J.; Barot, N.; Kamangar, N.	West Nile Meningoencephalitis Presenting as Isolated Bulbar Palsy With Hypercapnic Respiratory Failure: Case Report and Literature Review		J Intensive Care Med				BACKGROUND: Since the outbreak of West Nile virus (WNV) in the United States in 1999, the WNV neuroinvasive disease has been increasingly reported with a wide spectrum of neuromuscular manifestations. CASE: We submit a case of a 46-year-old male with a history of alcohol abuse, diabetes, hypertension, and hepatitis C who presented with fever, nausea, shortness of breath, and dysphagia. The patien…	May	285-7	4	31
Hawkes, M. A.; Toledano, M.; Kaufmann, T. J.; Rabinstein, A. A.	West Nile Neuroinvasive Disease Presenting as Elsberg Syndrome	0	Neurologist	1074-7931			INTRODUCTION: Elsberg syndrome (ES) is a rarely recognized cause of cauda equina syndrome and lower thoracic myelitis, mainly linked to reactivation, or occasionally primary, infection with herpes simplex virus type 2. West Nile virus neuroinvasive disease is rarely considered in the differential diagnosis of patients with ES. CASE REPORT: A 63-year-old man with pancreatic cancer in remission and…	0000-09	152-154	5	23
Papagiannis, I.; Tsolaki, M.; Kiryttopoulos, A.; Antoniadi, E.; Kyriakogianni, C.; Fotiou, D.; Notas, K.; Liougka, E.; Myrou, A.; Hatzitolios, A.; Haloudis, P.; Papaioannou, M.; Spilioti, M.; Papa, A.; Tegos, T.	West Nile neuroinvasive disease. Report of four cases in Northern Greece, 2018		Journal of Medical Virology			http://onlinelibrary.wiley.com/journal/10.1002/(ISSN)1096-9071 https://ovidsp.ovid.com/ovidweb.cgi?T=JS&CSC=Y&NEWS=N&PAGE=fulltext&D=emexa&AN=2004400969 http://man-fe.hosted.exlibrisgroup.com/openurl/44MAN/44MAN_services_page?sid=OVID:embase&id=pmid:32115715&id=doi:10.1002%2Fjmv.25739&issn=0146-6615&isbn=&volume=92&issue=8&spage=1322&pages=1322-1325&date=2020&title=Journal+of+Medical+Virology&ati…	West Nile virus (WNV) is a mosquito-borne RNA flavivirus which caused several epidemics worldwide. The year 2018 was a WNV record year for Europe, including Greece, with earlier and longer transmission season with higher than the previous number of cases. It has been proposed that some simple biochemical markers may be helpful for the recognition of WNV neuroinvasive disease, its differential fro…	1	1322-1325	8	92
Holman, R. P.; Monserrate, N. M.; Cz; er, E. W.; Rushing, E. J.; Sejvar, J. J.; Leis, A.; Van Gerpen, J. A.; Marfin, A. A.; Petersen, L. R.	West Nile Poliomyelitis [4] (multiple letters)	0	Emerging Infectious Diseases	1080-6040		http://www.cdc.gov/eid https://ovidsp.ovid.com/ovidweb.cgi?T=JS&CSC=Y&NEWS=N&PAGE=fulltext&D=emexb&AN=38314497 http://man-fe.hosted.exlibrisgroup.com/openurl/44MAN/44MAN_services_page?sid=OVID:embase&id=pmid:15116712&id=doi:10.3201%2Feid1003.030593&issn=1080-6040&isbn=&volume=10&issue=3&spage=547&pages=547-549&date=2004&title=Emerging+Infectious+Diseases&atitle=West+Nile+Poliomyelitis+%5B4%5D+%28…		0000-03	547-549	3	10
Vinokur, M.; Small, G.	West nile radiculomyelitis	2019	Neurology. Conference: 71st Annual Meeting of the American Academy of Neurology, AAN			https://ovidsp.ovid.com/ovidweb.cgi?T=JS&CSC=Y&NEWS=N&PAGE=fulltext&D=emed20&AN=629495045 http://man-fe.hosted.exlibrisgroup.com/openurl/44MAN/44MAN_services_page?sid=OVID:embase&id=doi:&issn=1526-632X&isbn=&volume=92&issue=15+Supplement+1&spage=&pages=&date=2019&title=Neurology&atitle=West+nile+radiculomyelitis&aulast=Vinokur	Objective: To review the clinical presentation and diagnostic evaluation of a case of West Nile Virus (WNV) radiculomyelitis. Background(s): 52-year-old female with no significant medical history presenting with symptoms of headache and acute-onset persistent left arm weakness and paresthesia, fever, viral prodrome, and a resolved LUE rash. On admission, she was febrile with 4/5 strength in dista…	2019		15	92
Cunha, B. A.; Thermidor, M.; Mohan, S.; Ly, H.	West Nile viral encephalitis mimicking hepatic encephalopathy	0	Heart Lung	0147-9563 (Print) 0147-9563			West Nile encephalitis (WNE) has become endemic in the United States since 1999. The clinical spectrum of WNE includes aseptic meningitis, meningoencephalitis, or encephalitis with or without flaccid paralysis. The severity of WNE ranges from asymptomatic serum conversion to severe neurologic deficits or a fatal outcome. Several systemic disorders may present with encephalitis as part of the clin…	0000-01	72-5	1	34
Morgan, R.	West Nile viral encephalitis: a case study	0	J Neurosci Nurs	0888-0395 (Print) 0888-0395			West Nile virus (WNV) has recently emerged as a significant and increasingly frequent etiology of encephalitis in this country. Even though WNV has been in the limelight of the national news media and in the public arena, recognition of WNV encephalitis is frequently not overtly apparent. The reason for this is that WNV infection can present a variety of symptoms along a continuum of severity. Aw…	0000-08	185-8	4	36
Epstein, N. L.	West Nile virus -- Canada's index case	0	Cjem	1481-8035 (Print) 1481-8035				0000-03	101-3	2	5
Dietz, A.; Albertson, A.; Younce, J.; Varadhachary, A.	West nile virus acute flaccid paralyis in patient with prior PML	2017	Neurology. Conference: 69th American Academy of Neurology Annual Meeting, AAN	1526-632X		https://ovidsp.ovid.com/ovidweb.cgi?T=JS&CSC=Y&NEWS=N&PAGE=fulltext&D=emed18&AN=616550500 http://man-fe.hosted.exlibrisgroup.com/openurl/44MAN/44MAN_services_page?sid=OVID:embase&id=doi:&issn=1526-632X&isbn=&volume=88&issue=16+Supplement+1&spage=&pages=&date=2017&title=Neurology&atitle=West+nile+virus+acute+flaccid+paralyis+in+patient+with+prior+PML&aulast=Dietz	Objective: To review clinical, laboratory, electrodiagnostic testing, and imaging studies from a complicated case of West Nile Virus (WNV) acute flaccid paralysis. Background(s): West Nile Virus can present as a neuroinvasive disease with manifestations in nearly every part of the nervous system. Here we present the case of a man with HIV/AIDS and prior progressive multifocal leukoencephalopathy …	2017		16	88
Morjaria, S.; Arguello, E.; Taur, Y.; Sepkowitz, K.; Hatzoglou, V.; Nemade, A.; Rosenblum, M.; Cavalcanti, M. S.; Palomba, M. L.; Kaltsas, A.	West Nile Virus Central Nervous System Infection in Patients Treated With Rituximab: Implications for Diagnosis and Prognosis, With a Review of Literature	0	Open Forum Infect Dis	2328-8957 (Print) 2328-8957			The spectrum of West Nile virus (WNV) infection continues to be elucidated. Many cases of WNV are asymptomatic; however, in immunocompromised patients, symptoms are more likely to be severe. We describe fatal WNV central nervous system disease in lymphoma patients who received rituximab, blunting the inflammatory response and complicating diagnosis.	0000-12	ofv136	4	2
Natarajan, N.; Varman, M.	West nile virus cerebellitis in a healthy 10-year-old child [6]	0	Pediatric Infectious Disease Journal	0891-3668		https://ovidsp.ovid.com/ovidweb.cgi?T=JS&CSC=Y&NEWS=N&PAGE=fulltext&D=emed10&AN=47424662 http://man-fe.hosted.exlibrisgroup.com/openurl/44MAN/44MAN_services_page?sid=OVID:embase&id=pmid:17848904&id=doi:10.1097%2FINF.0b013e3180cc2c3f&issn=0891-3668&isbn=&volume=26&issue=8&spage=767&pages=767&date=2007&title=Pediatric+Infectious+Disease+Journal&atitle=West+nile+virus+cerebellitis+in+a+healthy+10-ye…		0000-08	767	8	26
Leibu, N.; Neupert, D.; Dunn, C.; Aysenne, A.; Norton, B.	West nile virus destroys long motor tracts	2019	Neurocritical Care	1556-0961		https://ovidsp.ovid.com/ovidweb.cgi?T=JS&CSC=Y&NEWS=N&PAGE=fulltext&D=emed20&AN=631884681 http://man-fe.hosted.exlibrisgroup.com/openurl/44MAN/44MAN_services_page?sid=OVID:embase&id=doi:10.1007%2Fs12028-019-00857-7&issn=1556-0961&isbn=&volume=31&issue=1+Supplement&spage=S312&pages=S312&date=2019&title=Neurocritical+Care&atitle=West+nile+virus+destroys+long+motor+tracts&aulast=Leibu	Introduction West Nile Virus (WNV) is a mosquito transmitted arbovirus that is endemic in the United States. Only 25% with acute infection develop fevers, and only less than 1% develop neuroinvasive disease. Although the presentation of acute flaccid paralysis is not uncommon, it is extremely rare to visualize the destruction radiographically. Here we highlight a case of aggressive neuroinvasive …	2019	S312		31
Skupski, D. W.; Eglinton, G. S.; Fine, A. D.; Hayes, E. B.; O'Leary, D. R.	West Nile virus during pregnancy: a case study of early second trimester maternal infection	2006	Fetal Diagn Ther				A woman who contracted West Nile virus (WNV) neuroinvasive illness during her second trimester subsequently elected to terminate her pregnancy due to concerns of possible adverse effects of WNV on her developing fetus. Consent was obtained to test maternal and post-mortem fetal tissues for WNV infection. Fetal blood, liver, kidneys, spleen, umbilicus and amniotic fluid were negative for WNV RNA b…	2006	293-5	3	21
Prabhakar, A.; Coleman, R.; Kemp, N.; Engel, L. S.; DeBoisblanc, B.	West nile virus encephalitis	0	Journal of Investigative Medicine	1081-5589		https://ovidsp.ovid.com/ovidweb.cgi?T=JS&CSC=Y&NEWS=N&PAGE=fulltext&D=emed14&AN=70993084 http://man-fe.hosted.exlibrisgroup.com/openurl/44MAN/44MAN_services_page?sid=OVID:embase&id=doi:10.231%2FJIM.0b013e3182820c55&issn=1081-5589&isbn=&volume=61&issue=2&spage=415&pages=415&date=2013&title=Journal+of+Investigative+Medicine&atitle=West+nile+virus+encephalitis&aulast=Prabhakar	Case Report: Introduction: The prevalence of West Nile virus (WNV) in the continental United States has greatly increased. Manifestations of the virus range from asymptomatic carriers to rapidly progressive neurological and muscular decline. Case: A 40 year old male with no past medical history presented to a rural emergency department with a 3 day history of acute onset headache, severe neck pai…	0000-02	415		61
Rhee, C.; Eaton, E. F.; Concepcion, W.; Blackburn, B. G.	West Nile virus encephalitis acquired via liver transplantation and clinical response to intravenous immunoglobulin: case report and review of the literature		Transpl Infect Dis				A patient developed West Nile virus (WNV) encephalitis 2 weeks after receiving a liver transplant and recovered fully, following treatment with intravenous immunoglobulin (IVIg). Laboratory testing documented transmission from the organ donor. Clinicians should be suspicious for organ-transmitted WNV in any post-transplant patient who develops fever and neurological symptoms. We review previous c…	Jun	312-7	3	13
Shetty, N.; Batra, A.; Kim, M.	West nile virus encephalitis associated with intraventricular diffusion restriction	2019	Neurology. Conference: 71st Annual Meeting of the American Academy of Neurology, AAN			https://ovidsp.ovid.com/ovidweb.cgi?T=JS&CSC=Y&NEWS=N&PAGE=fulltext&D=emed20&AN=629494462 http://man-fe.hosted.exlibrisgroup.com/openurl/44MAN/44MAN_services_page?sid=OVID:embase&id=doi:&issn=1526-632X&isbn=&volume=92&issue=15+Supplement+1&spage=&pages=&date=2019&title=Neurology&atitle=West+nile+virus+encephalitis+associated+with+intraventricular+diffusion+restriction&aulast=Shetty	Objective: NA Background: A 58 year old man presented to an outside hospital with fever, diarrhea, and depressed mental status. Upon transfer to our institution three days later, he was noted to have severe encephalopathy, with eyes open but no regarding or command following. His neurologic examination was notable for bilateral hippus, roving eye movements with spontaneous direction-changing nyst…	2019		15	92
Reddy, P.; Davenport, R.; Ratanatharathorn, V.; Reynolds, C.; Silver, S.; Ayash, L.; Ferrara, J. L.; Uberti, J. P.	West Nile virus encephalitis causing fatal CNS toxicity after hematopoietic stem cell transplantation		Bone Marrow Transplant				We describe here a patient who died of progressive CNS deterioration following allogeneic stem cell transplant with West Nile virus as the sole pathogen on the cerebrospinal fluid and brain tissue analysis. A 50-year-old male with Philadelphia chromosome-positive acute lymphocytic leukemia (ALL) underwent allogeneic PBSCT from his HLA identical sister. After engraftment, the patient developed fev…	Jan	109-12	1	33
Chapa, J. B.; Ahn, J. T.; DiGiovanni, L. M.; Ismail, M. A.	West Nile virus encephalitis during pregnancy	0	Obstet Gynecol	0029-7844 (Print) 0029-7844			BACKGROUND: West Nile virus is an emerging pathogen in the United States. Although most cases are subclinical, serious infection can occur in the form of fulminant meningoencephalitis. CASE: We present a case of West Nile virus meningoencephalitis complicating pregnancy. The patient presented in the second trimester with fever, nuchal rigidity, and mental status changes. The diagnosis was made by…	0000-08	229-31	2	102
Vidwan, G.; Bryant, K. K.; Puri, V.; Stover, B. H.; Rabalais, G. P.	West Nile virus encephalitis in a child with left-side weakness		Clin Infect Dis				West Nile virus typically causes self-limited fever with flulike symptoms; pediatric cases are rare. We report a unique case involving a 7-year-old girl with left-side weakness and focal temporal lobe findings resembling herpes encephalitis.	Sep	e91-4	6	37
Karas, C. S.; Berg, C.; Elton, S. W.	West Nile virus encephalitis in a child with shunted hydrocephalus	2007	Journal of Pediatric Neurology	1304-2580 1305-0613		https://www.thieme-connect.com/products/ejournals/journal/10.1055/s-00029030 https://ovidsp.ovid.com/ovidweb.cgi?T=JS&CSC=Y&NEWS=N&PAGE=fulltext&D=emed10&AN=47023353 http://man-fe.hosted.exlibrisgroup.com/openurl/44MAN/44MAN_services_page?sid=OVID:embase&id=doi:10.1055%2Fs-0035-1557368&issn=1304-2580&isbn=&volume=5&issue=2&spage=161&pages=161-164&date=2007&title=Journal+of+Pediatric+Neurology&ati…	A case of immunoassay proven West Nile virus encephalitis in a six-year old girl with a ventriculoperitoneal shunt is described. The patient was initially evaluated for shunt dysfunction, but further testing revealed viral encephalitis. Importantly, once the diagnosis was confirmed, the child's treatment and recovery did not require shunt revision. This is the first reported case of the diagnosis…	2007	161-164	2	5
Deldar, R.; Thomas, D.; Storniolo, A. M.	West Nile Virus Encephalitis in a Patient with Neuroendocrine Carcinoma	2016	Case Rep Oncol Med	2090-6706 (Print)			Importance. Oftentimes, when patients with metastatic cancer present with acute encephalopathy, it is suspected to be secondary to their underlying malignancy. However, there are multiple causes of delirium such as central nervous system (CNS) infections, electrolyte abnormalities, and drug adverse reactions. Because West Nile Virus (WNV) neuroinvasive disease has a high mortality rate in immunos…	2016	9497075		2016
Latif, A.; Kapoor, V.; Simmons, E.; Parekh, J.; Andukuri, V.	West Nile virus encephalitis in a young immunocompetent female in Omaha Nebraska		Intractable Rare Dis Res				One of the most common cause of arbovirus encephalitis in the United States of America (USA) is West Nile virus (WNV). In immunocompetent hosts, 70-80% of infected individuals have subclinical disease. However, in less than 1% of people infected by WNV it can become fulminant neuroinvasive disease associated with neurological morbidity. Herein, we discuss a case of neuroinvasive WNV disease with …	Feb	48-51	1	8
Erdogan, H.	West nile virus encephalitis in alanya, turkey: A case report	0	Klimik Dergisi	1301-143X 1309-1484		http://www.klimikdergisi.org/sayilar/96/buyuk/80-861.pdf https://ovidsp.ovid.com/ovidweb.cgi?T=JS&CSC=Y&NEWS=N&PAGE=fulltext&D=emed16&AN=607143179 http://man-fe.hosted.exlibrisgroup.com/openurl/44MAN/44MAN_services_page?sid=OVID:embase&id=doi:10.5152%2Fkd.2015.16&issn=1301-143X&isbn=&volume=28&issue=2&spage=8&pages=8-87&date=2015&title=Klimik+Dergisi&atitle=Alanya%27da+bati+nil+virusu+ensefaliti%…	West Nile virus (WNV) serologic evidence has been well demonstrated throughout Turkey. A 43-year-old male patient who presented to emergency service with high fever, rash, muscle weakness, altered mental status and was diagnosed as WNV encephalitis is reported. The patient survived after supportive treatment. This case shows that WNV encephalitis should be considered in the differential diagnosis…	0000-08	1987-08-01	2	28
Stephenson, L. R.; Thomas, W.; Rhodes, L.; Hodges, L.; Bocchini, J.	West nile virus encephalitis in an adolescent		Journal of Investigative Medicine			https://ovidsp.ovid.com/ovidweb.cgi?T=JS&CSC=Y&NEWS=N&PAGE=fulltext&D=emed14&AN=70993090 http://man-fe.hosted.exlibrisgroup.com/openurl/44MAN/44MAN_services_page?sid=OVID:embase&id=doi:10.231%2FJIM.0b013e3182820c55&issn=1081-5589&isbn=&volume=61&issue=2&spage=417&pages=417&date=2013&title=Journal+of+Investigative+Medicine&atitle=West+nile+virus+encephalitis+in+an+adolescent&aulast=Stephenson	Case Report: West Nile Virus meningoencephalitis in children can present itself as a varied collection of non-specific clinical signs and symptoms. A high index of suspicion, along with clinical correlation, is necessary to prompt serologic studies. A 15 year old female who presented to the ambulatory clinic complaining of weakness of 5 days duration. The patient had subjective fever one week pri…	February	417		61
Wong, J. A.; Greenwald, B. D.	West nile virus encephalitis in an immunosuppressed patient who presents to rehabilitation: A case report		PM and R			https://ovidsp.ovid.com/ovidweb.cgi?T=JS&CSC=Y&NEWS=N&PAGE=fulltext&D=emed18&AN=620886363 http://man-fe.hosted.exlibrisgroup.com/openurl/44MAN/44MAN_services_page?sid=OVID:embase&id=doi:&issn=1934-1482&isbn=&volume=9&issue=9+Supplement+1&spage=S229&pages=S229&date=2017&title=PM+and+R&atitle=West+nile+virus+encephalitis+in+an+immunosuppressed+patient+who+presents+to+rehabilitation%3A+A+case+report…	Case/Program Description: A 50-year-old woman status-post renal transplantation and diagnosed with West Nile virus (WNV) encephalitis. Patient is status-post renal transplantation 13 years ago with chronic rejection and maintained on immunosuppressive therapy who initially presented with fever, abdominal pain, and lethargy that quickly progressed to severe encephalopathy. Laboratory studies revea…	September	S229		9
Ferrarini, I.; Rigo, A.; G; ini, A.; Vinante, F.	West Nile Virus Encephalitis in Haematological Setting: Report of Two Cases and a Brief Review of the Literature	2019	Mediterr J Hematol Infect Dis	2035-3006 (Print) 2035-3006			West Nile virus is a zoonotic agent causing life-threatening encephalitis in a proportion of infected patients. Older age, immunosuppression, and mutations in specific host genes (e.g., CCR5 delta-32 mutation) predispose to neuroinvasive infection. We report on two cases of severe West Nile encephalitis in recently-treated, different-aged, chronic lymphocytic leukemia patients. Both patients deve…	2019	e2019033	1	11
Gerlei, Z.; Gergels, L.; Varga, M.; Toronyi, E.; Smudla, A.; Doros, A.; M; li, T.; Aranyi, Z.; Ban, E.; Sarvary, E.; Fazakas, J.	West nile virus encephalitis in kidney transplanted patient, first case in Hungary	0	Clinical Microbiology and Infection	1198-743X		https://ovidsp.ovid.com/ovidweb.cgi?T=JS&CSC=Y&NEWS=N&PAGE=fulltext&D=emed11&AN=70631632 http://man-fe.hosted.exlibrisgroup.com/openurl/44MAN/44MAN_services_page?sid=OVID:embase&id=doi:10.1111%2Fj.1469-0691.2010.03292.x&issn=1198-743X&isbn=&volume=16&issue=SUPPL.+3&spage=S13&pages=S13&date=2010&title=Clinical+Microbiology+and+Infection&atitle=West+nile+virus+encephalitis+in+kidney+transplanted+pa…	Background: West Nile Virus (WNV) infections are rare but the complications caused by them are more frequently treated on the ICU. 6 cases of WNV occur annually in Hungary. Materials: The first transplanted Hungarian patient with WNV encephalitis was hospitalized for one week with epigastric pain, diarrhea, 39-40degreeC continuous fever and decreasing amount of urine. The first checkup of the inf…	0000-07	S13		16
DeSalvo, D.; Roy-Chaudhury, P.; Peddi, R.; Merchen, T.; Konijetti, K.; Gupta, M.; Boardman, R.; Rogers, C.; Buell, J.; Hanaway, M.; Broderick, J.; Smith, R.; Woodle, E. S.	West Nile virus encephalitis in organ transplant recipients: another high-risk group for meningoencephalitis and death	0	Transplantation	0041-1337 (Print) 0041-1337			West Nile virus infection has been spreading westward across the continental United States since 1999. Although it often presents as a mild, self-limiting viral illness, it can result in a devastating meningoencephalitis in some patient populations, particularly the elderly. We report in this article on two immunosuppressed transplant patients who developed a severe meningoencephalitis caused by …	0000-02	466-9	3	77
Cooper, C. J.; Said, S.	West nile virus encephalitis induced opsoclonus-myoclonus syndrome	0	Neurol Int	2035-8385 (Print) 2035-8385			West Nile virus (WNV) is an arthropod borne neurotropic single stranded RNA flavivirus with <1% developing presenting with neurological disease. Immunocompromised and elderly patients are more prone to developing WNV meningitis or encephalitis. Definitive diagnosis of WNV meningoencephalitis is a combination of clinical suspicion and cerebrospinal fluid (CSF) serology. Forty-eight year old Caucas…	0000-04	5359	2	6
Bragin-Sánchez, D.; Chang, P. P.	West Nile virus encephalitis infection in a heart transplant recipient: a case report	0	J Heart Lung Transplant	1053-2498 (Print) 1053-2498			Infection with West Nile virus (WNV) ranges from causing no symptoms to causing non-specific fever, meningitis, meningo-encephalitis and death. Advanced age and immunosuppression are the greatest risk factors for the development of encephalitis or other neurologic manifestations of WNV. We report the first fatal case of primary WNV infection in an orthotopic heart transplant recipient. We reviewe…	0000-05	621-3	5	24
Bosanko, C. M.; Gilroy, J.; Wang, A. M.; S; ers, W.; Dulai, M.; Wilson, J.; Blum, K.	West nile virus encephalitis involving the substantia nigra: neuroimaging and pathologic findings with literature review	0	Arch Neurol	0003-9942 (Print) 0003-9942			West Nile virus has become a medically important arbovirus in the continental United States with its debut in 1999 in the New York City area. We present neuroimaging features and pathologic findings in 2 patients who were severely affected out of the more that 100 documented cases at our institution. Both patients showed striking involvement of the substantia nigra, a finding not previously repor…	0000-10	1448-52	10	60
Graebert, A.; Jones, N.; Engel, L. S.; Maffei, J.	West nile virus encephalitis masked by alcoholwithdrawal	0	Journal of Investigative Medicine	1081-5589		https://ovidsp.ovid.com/ovidweb.cgi?T=JS&CSC=Y&NEWS=N&PAGE=fulltext&D=emed15&AN=71391941 http://man-fe.hosted.exlibrisgroup.com/openurl/44MAN/44MAN_services_page?sid=OVID:embase&id=doi:10.231%2FJIM.0000000000000055&issn=1081-5589&isbn=&volume=62&issue=2&spage=468&pages=468&date=2014&title=Journal+of+Investigative+Medicine&atitle=West+nile+virus+encephalitis+masked+by+alcoholwithdrawal&aulast=Grae…	Case Report: West Nile virus is an arbovirus transmitted by mosquitoes most commonly from a host bird. Often asymptomatic West Nile virus may present as self-limited febrile illness or as a neuroinvasive disease manifested as meningitis, encephalitis, or flaccid paralysis. CASE: A 57 year old Caucasian male with a medical history significant for hypertension and alcohol use presented to the emerg…	0000-02	468		62
Jeyakumar, A.; Hindenburg, A.; Minnaganti, V. R.; Cunha, B. A.	West Nile virus encephalitis mimicking central nervous system metastases from small cell lung cancer [11]	0	American Journal of Medicine	0002-9343		https://ovidsp.ovid.com/ovidweb.cgi?T=JS&CSC=Y&NEWS=N&PAGE=fulltext&D=emed8&AN=37352819 http://man-fe.hosted.exlibrisgroup.com/openurl/44MAN/44MAN_services_page?sid=OVID:embase&id=pmid:14599653&id=doi:10.1016%2FS0002-9343%252803%252900476-5&issn=0002-9343&isbn=&volume=115&issue=7&spage=594&pages=594-595&date=2003&title=American+Journal+of+Medicine&atitle=West+Nile+virus+encephalitis+mimicking+cen…		0000-11	594-595	7	115
Shellenback, L.; Propst, J.; Avalon, N.; Franco, P. M.; Canabal, J.; Freeman, W.; Eidelman, B.	West nile virus encephalitis presenting as opsoclonus-myoclonus and alterations of consciousness in a post-liver transplant patient receiving immunosupression		Critical Care Medicine			https://ovidsp.ovid.com/ovidweb.cgi?T=JS&CSC=Y&NEWS=N&PAGE=fulltext&D=emed13&AN=71066376 http://man-fe.hosted.exlibrisgroup.com/openurl/44MAN/44MAN_services_page?sid=OVID:embase&id=doi:10.1097%2F01.ccm.0000425605.04623.4b&issn=0090-3493&isbn=&volume=40&issue=12+SUPPL.+1&spage=316&pages=316-317&date=2012&title=Critical+Care+Medicine&atitle=West+nile+virus+encephalitis+presenting+as+opsoclonus-myoc…	Case Reports: In 2012 the US has seen the largest number of reported cases of West Nile Virus (WNV) [1]. Of note 54% of the cases have been neuro-invasive with risk factors including advanced age and immunosuppression [1]. Few cases of naturally transmitted WNV in transplant recipients have been reported and only one case of opsoclonus-myoclonus has been reported [2,3]. A 69 year-old male with pa…	December	316-317	12	40
Javalkar, V.; Thomas, C.; Schwendimann, R.	West nile virus encephalitis with acute parkinsonism features: A case report and review of literature	2013	Neurology. Conference: 65th American Academy of Neurology Annual Meeting. San Diego, CA United States. Conference Publication:	0028-3878		https://ovidsp.ovid.com/ovidweb.cgi?T=JS&CSC=Y&NEWS=N&PAGE=fulltext&D=emed14&AN=71129519 http://man-fe.hosted.exlibrisgroup.com/openurl/44MAN/44MAN_services_page?sid=OVID:embase&id=doi:&issn=0028-3878&isbn=&volume=80&issue=1+MeetingAbstracts&spage=&pages=&date=2013&title=Neurology&atitle=West+nile+virus+encephalitis+with+acute+parkinsonism+features%3A+A+case+report+and+review+of+literature&aulast…	OBJECTIVE: To present a case of West Nile encephalitis with acute Parkinsonism and to perform a literature review to identify the clinical outcome. BACKGROUND: As of October 9, 2012, a total of 4,249 cases of West Nile virus disease, including 168 deaths, have been reported to CDC. Only a small proportion (<1%) will develop acute neurological illness and Parkinsonism is a rare manifestation. DESI…	2013		1	80
Smith, R. D.; Konoplev, S.; DeCourten-Myers, G.; Brown, T.	West Nile virus encephalitis with myositis and orchitis		Hum Pathol				This report documents the hospital course and autopsy findings of a 43-year-old man with a renal allograft who died of West Nile virus (WNV) encephalitis. Central nervous system (CNS) findings were those of severe necrotizing and hemorrhagic encephalitis affecting gray matter regions limited to the diencepahlon, rhombencephalon, spinal cord, and limbic system. The bilateral process exhibited pref…	Feb	254-8	2	35
Arnold, J. C.; Revivo, G. A.; Senac, M. O.; Leake, J. A.	West Nile virus encephalitis with thalamic involvement in an immunocompromised child	0	Pediatr Infect Dis J	0891-3668 (Print) 0891-3668			West Nile virus has been an increasingly important pathogen in the United States since it was first reported in 1999. Neuroinvasive West Nile virus has been infrequently reported in the pediatric population. We report a case of severe West Nile virus encephalitis with cranial magnetic resonance imaging findings not yet described in children.	0000-10	932-4	10	24
Asl, H. A.; Smith, M.	West nile virus encephalitis, rickettsial disease, and syphilis/st. louis encephalitis: Triple coinfection or serologic cross-reactivity? a case series	0	Infectious Diseases in Clinical Practice	1056-9103 1536-9943		https://ovidsp.ovid.com/ovidweb.cgi?T=JS&CSC=Y&NEWS=N&PAGE=fulltext&D=emed14&AN=52369728 http://man-fe.hosted.exlibrisgroup.com/openurl/44MAN/44MAN_services_page?sid=OVID:embase&id=doi:10.1097%2FIPC.0b013e31827692a7&issn=1056-9103&isbn=&volume=21&issue=3&spage=e10&pages=e10-e12&date=2013&title=Infectious+Diseases+in+Clinical+Practice&atitle=West+nile+virus+encephalitis%2C+rickettsial+disease%2C+a…	Infections of the central nervous system that are caused by more than one organism are on the rise. Dual or triple infections are diagnosed more commonly, and new tests are being developed to target this matter and diagnose multiple coinfection simultaneously. We present 2 cases of West Nile virus encephalitis, both with a concomitant rickettsial disease (typhus and ehrlichiosis) as well as syphi…	0000-05	e10-e12	3	21
Bailey, C.; Mach, J.; Kataria, S.; T; on, M.; Lakhani, D. A.; Sriwastava, S.	West Nile virus encephalitis: A report of two cases and review of neuroradiological features	0	Radiol Case Rep	1930-0433 (Print) 1930-0433			West Nile virus (WNV) is a single-stranded RNA arbovirus of Flavivirus genus that is endemic to the United States and known to cause neuroinvasive disease. Diagnosis is confirmed by the presence of WNV-specific IgM antibodies within serum or cerebrospinal fluid (CSF). Radiologically, it presents as hyperintense T2 signal within deep brain structures (ie, thalami and mid-brain) with or without cer…	0000-11	2422-2426	11	15
Wadei, H.; Alangaden, G. J.; Sillix, D. H.; El-Amm, J. M.; Gruber, S. A.; West, M. S.; Granger, D. K.; Garnick, J.; Ch; rasekar, P.; Migdal, S. D.; Haririan, A.	West Nile virus encephalitis: an emerging disease in renal transplant recipients		Clin Transplant				West Nile virus (WNV) has emerged as an important cause of several outbreaks of febrile illness and encephalitis in North America over the past few years. The most common manifestation in symptomatic patients is a transient febrile illness. Neuroinvasive disease, that can be fatal, occurs most often in elderly and immunocompromised hosts. The role of this virus as a cause of meninoencephalitis in…	Dec	753-8	6	18
Cunha, B. A.	West Nile virus encephalitis: Clinical diagnostic and prognostic indicators in compromised hosts [11]	1	Clinical Infectious Diseases	1058-4838		https://ovidsp.ovid.com/ovidweb.cgi?T=JS&CSC=Y&NEWS=N&PAGE=fulltext&D=emed9&AN=43939094 http://man-fe.hosted.exlibrisgroup.com/openurl/44MAN/44MAN_services_page?sid=OVID:embase&id=pmid:16758437&id=doi:10.1086%2F504953&issn=1058-4838&isbn=&volume=43&issue=1&spage=117&pages=117&date=2006&title=Clinical+Infectious+Diseases&atitle=West+Nile+virus+encephalitis%3A+Clinical+diagnostic+and+prognostic+ind…		1	117	1	43
Vieira, M. A.; Romano, A. P.; Borba, A. S.; Silva, E. V.; Chiang, J. O.; Eulálio, K. D.; Azevedo, R. S.; Rodrigues, S. G.; Almeida-Neto, W. S.; Vasconcelos, P. F.	West Nile Virus Encephalitis: The First Human Case Recorded in Brazil		Am J Trop Med Hyg				A Brazilian ranch worker with encephalitis and flaccid paralysis was evaluated in the regional Acute Encephalitis Syndromic Surveillance Program. This was the first Brazilian patient who met the Centers for Disease Control and Prevention (CDC) confirmation criteria for West Nile virus disease. Owing to the overlapping of neurological manifestations attributable to several viral infections of the …	Aug	377-9	2	93
Schafernak, K. T.; Bigio, E. H.	West Nile virus encephalomyelitis with polio-like paralysis & nigral degeneration		Can J Neurol Sci				BACKGROUND: Patients infected with West Nile virus (WNV) may develop acute neurologic disease, which can be severe or even fatal, including WNV meningitis, encephalitis, and an irreversible acute flaccid paralysis or poliomyelitis-like syndrome. Movement disorders have also been described. REPORT: We report combined neuronal loss, gliosis, and neurofibrillary tangle formation in the substantia ni…	Nov	407-10	4	33
Barshes, N. R.; Agee, E. E.; Zgabay, T.; Brunicardi, F. C.; Goss, J. A.; DeBakey, M. E.	West Nile Virus encephalopathy following pancreatic islet transplantation	0	Am J Transplant	1600-6135 (Print) 1600-6135				0000-12	3037	12	6
Brenner, W.; Storch, G.; Buller, R.; Vij, R.; Devine, S.; DiPersio, J.	West Nile Virus encephalopathy in an allogeneic stem cell transplant recipient: Use of quantitative PCR for diagnosis and assessment of viral clearance [2]	0	Bone Marrow Transplantation	0268-3369		https://ovidsp.ovid.com/ovidweb.cgi?T=JS&CSC=Y&NEWS=N&PAGE=fulltext&D=emed9&AN=41195172 http://man-fe.hosted.exlibrisgroup.com/openurl/44MAN/44MAN_services_page?sid=OVID:embase&id=pmid:15968282&id=doi:10.1038%2Fsj.bmt.1705059&issn=0268-3369&isbn=&volume=36&issue=4&spage=369&pages=369-370&date=2005&title=Bone+Marrow+Transplantation&atitle=West+Nile+Virus+encephalopathy+in+an+allogeneic+stem+cell+t…		0000-08	369-370	4	36
Stein, R. A.; Zarifian, A.; Paramesh, A.; Mave, V.	West Nile virus in a kidney transplant recipient		Nephrol Nurs J					May	301-3	3	37
Kaptoul, D.; Viladrich, P. F.; Domingo, C.; Niubó, J.; Martínez-Yélamos, S.; De Ory, F.; Tenorio, A.	West Nile virus in Spain: report of the first diagnosed case (in Spain) in a human with aseptic meningitis	2007	Scand J Infect Dis	0036-5548 (Print) 0036-5548			We report the first case of illness caused by West Nile virus (WNV) so far diagnosed in Spain. A 21-y-old male presented with clinical and biological signs compatible with viral meningitis. Acute and convalescent serum samples showed IgM and IgG positivity for WNV. These results were confirmed by microneutralization assays.	2007	70-1	1	39
Steele, N. P.; Myssiorek, D.	West Nile virus induced vocal fold paralysis		Laryngoscope				OBJECTIVE: West Nile virus has recently become a public health concern in the United States, after an outbreak in New York City in 1999. It is a mosquito-borne virus that causes a spectrum of disease from flu-like symptoms to encephalopathy, muscle weakness, and, in some cases, death. STUDY DESIGN: Case Report. METHODS: A patient infected with West Nile virus presented with progressive muscle wea…	Mar	494-6	3	116
Hawkes, M. A.; Hocker, S. E.; Leis, A. A.	West Nile virus induces a post-infectious pro-inflammatory state that explains transformation of stable ocular myasthenia gravis to myasthenic crises	0	J Neurol Sci	0022-510x			West Nile virus (WNV) infection has been reported to promote myasthenia gravis (MG) and various other diseases that have a presumed autoimmune pathogenesis. Molecular mimicry between WNV proteins and host proteins has been postulated as the major mechanism for WNV-triggered breaking of immunological self-tolerance. We present a patient with stable ocular MG and positive anti-acetylcholine recepto…	0000-12	2022-03-01		395
Murtagh, B.; Wadia, Y.; Messner, G.; Allison, P.; Harati, Y.; Delgado, R.	West Nile virus infection after cardiac transplantation		J Heart Lung Transplant				West Nile virus is a mosquito-borne RNA Flavivirus infection transmitted to humans and other vertebrates, mainly by the Culex species of mosquito. Since the mid-1990s, the frequency and apparent clinical severity of West Nile virus outbreaks have increased. We report the case of a patient who developed West Nile virus encephalitis shortly after undergoing cardiac transplantation. Clinicians shoul…	Jun	774-6	6	24
Fonseca, K.; Prince, G. D.; Bratvold, J.; Fox, J. D.; Pybus, M.; Preksaitis, J. K.; Tilley, P.	West Nile virus infection and conjunctival exposure [8]	0	Emerging Infectious Diseases	1080-6040		https://ovidsp.ovid.com/ovidweb.cgi?T=JS&CSC=Y&NEWS=N&PAGE=fulltext&D=emed9&AN=41384368 http://man-fe.hosted.exlibrisgroup.com/openurl/44MAN/44MAN_services_page?sid=OVID:embase&id=pmid:16355512&id=doi:10.3201%2Feid1110.040212&issn=1080-6040&isbn=&volume=11&issue=10&spage=1648&pages=1648-1649&date=2005&title=Emerging+Infectious+Diseases&atitle=West+Nile+virus+infection+and+conjunctival+exposure+%5…		0000-10	1648-1649	10	11
Dahal, U.; Mobarakai, N.; Sharma, D.; Pathak, B.	West Nile virus infection and diplopia: a case report and review of literature	2013	Int J Gen Med	1178-7074 (Print) 1178-7074			West Nile virus is a neurotropic virus transmitted to humans via an infected mosquito bite. The increase in the incidences and fatalities of West Nile virus disease has made West Nile virus an important pathogen. Here we describe a case of a 65-year-old man with fever and diplopia presenting to the emergency department during a fall season and who was later diagnosed with West Nile virus infectio…	2013	369-73		6
Madden, K.	West Nile virus infection and its neurological manifestations	0	Clin Med Res	1539-4182 (Print) 1539-4182			The West Nile virus caused an epidemic of meningoencephalitis in Midwest North America during 2002. The peak incidence coincided with the highest activity period of mosquito vectors in affected states. This epidemic followed recent established trends, not only of increased central nervous system involvement by the virus, but also increased incidence of dramatic neuromuscular impairment. Two cases…	0000-04	145-50	2	1
Leis, A. A.; Szatmary, G.; Ross, M. A.; Stokic, D. S.	West nile virus infection and myasthenia gravis		Muscle Nerve				INTRODUCTION: Viruses are commonly cited as triggers for autoimmune disease. It is unclear if West Nile virus (WNV) initiates autoimmunity. METHODS: We describe 6 cases of myasthenia gravis (MG) that developed several months after WNV infection. All patients had serologically confirmed WNV neuroinvasive disease. None had evidence of MG before WNV. RESULTS: All patients had stable neurological def…	Jan	2022-09-26	1	49
Morel; , N. C.; Hemmer, L. B.; Koht, A.	West Nile virus infection and postoperative neurological symptoms: a case report and review of the literature	0	J Clin Anesth	0952-8180			The incidence of West Nile virus, which may cause a range of clinical presentations including subclinical infections, mild febrile illness, meningitis, or encephalitis, has increased over recent years. Rare complications, including optic neuritis, also have been reported. A patient who presented with preoperative asymptomatic West Nile virus developed fever, altered mental status and temporary vi…	0000-08	410-3	5	26
Zafar, S.; Dash, D.; Chachere, M.; Cowart, J.; Kass, J.	West nile virus infection associated with central nervous system vasculitis and strokes	2012	Neurology. Conference: 64th American Academy of Neurology Annual Meeting. New Orleans, LA United States. Conference Publication:			https://ovidsp.ovid.com/ovidweb.cgi?T=JS&CSC=Y&NEWS=N&PAGE=fulltext&D=emed13&AN=70726626 http://man-fe.hosted.exlibrisgroup.com/openurl/44MAN/44MAN_services_page?sid=OVID:embase&id=doi:10.1212%2FWNL.78.1&issn=0028-3878&isbn=&volume=78&issue=1+Meeting+Abstract&spage=&pages=&date=2012&title=Neurology&atitle=West+nile+virus+infection+associated+with+central+nervous+system+vasculitis+and+strokes&aula…	Objective: Report acute West Nile Virus (WNV) meningioencephalitis associated with vasculitis and multiple strokes. Background 1% of patients with WNV develop neuroinvasive disease, presenting as meningitis, encephalitis or acute flaccid paralysis whereas CNS vasculitis and ischemic infarcts are not well documented and have been only reported as cases of occlusive retinal vasculitis and pediatric…	2012		1	78
Baymakova, M.; Panayotova, E.; Christova, I.; Dakova, S.; Mihaylova-Garnizova, R.; Ramshev, K.; Plochev, K.	West nile virus infection in a Bulgarian man: A case report	2014	Problems of Infectious and Parasitic Diseases	0204-9155		http://www.ncipd.org/?page=13 https://ovidsp.ovid.com/ovidweb.cgi?T=JS&CSC=Y&NEWS=N&PAGE=fulltext&D=emed15&AN=618011827 http://man-fe.hosted.exlibrisgroup.com/openurl/44MAN/44MAN_services_page?sid=OVID:embase&id=doi:&issn=0204-9155&isbn=&volume=42&issue=2&spage=20&pages=20-21&date=2014&title=Problems+of+Infectious+and+Parasitic+Diseases&atitle=West+nile+virus+infection+in+a+Bulgarian+man%3A+A+cas…	West Nile virus belongs to the family Flaviviridae. Birds are the natural reservoir, whereas humans and horses are dead-end hosts. The transmission is maintained by mosquito biting. The enzootic/epizootic cycle is linked to the activity of mosquito vectors of the genus Culex. The clinical presentation varies from subclinical to acute febrile illness and/or neurological manifestation. We present a…	2014	20-21	2	42
Weiskittel, P. D.	West Nile virus infection in a renal transplant recipient		Nephrol Nurs J				This case represents the need for total teamwork in the assessment, diagnosis, and treatment of an immunosuppressed patient with a viral syndrome. One of the most striking features of this case study is the importance of a thorough history of current events and exposures in determining the list of potential diagnoses. The systematic process of laboratory evaluations to determine viral activity in…	May	327-9	3	31
Kadkhoda, K.; Embil, J. M.; McKibbin, L. R.; McEachern, J.; Drebot, M. A.	West Nile Virus infection in a renal transplant recipient resulting in polioencephalomylelitis, quadriplegia, and global brain atrophy	2019	IDCases	2214-2509 (Print) 2214-2509			An immunosuppressed man developed rapidly progressive neurologic symptoms resulting in quadriplegia. On magnetic resonance imaging multiple areas of abnormal enhancement were observed in the brain, and spinal cord. Serologic evidence of West Nile Virus (WNV) was discovered in the cerebrospinal fluid. This report highlights the catastrophic complications of WNV in an immunocompromised host.	2019	e00551		17
Hindo, H.; Buescher, E. S.; Frank, L. M.; Pettit, D.; Dory, C.; Byrd, R.	West Nile virus infection in a teenage boy with acute lymphocytic leukemia in remission	0	J Pediatr Hematol Oncol	1077-4114 (Print) 1077-4114			West Nile Virus (WNV) infection is an important cause of encephalitis. Although the medical literature contains examples of WNV encephalitis in susceptible, mainly elderly, immunocompromised hosts, few case reports have described pediatric cases. The authors describe an adolescent with acute lymphocytic leukemia and WNV encephalitis. Surveillance studies indicate an increase in WNV activity. Phys…	0000-12	659-62	12	27
Robertson, K. B.; Barron, M. A.; Nieto, Y.	West Nile virus infection in bone marrow transplant patients [3]		Bone Marrow Transplantation			https://ovidsp.ovid.com/ovidweb.cgi?T=JS&CSC=Y&NEWS=N&PAGE=fulltext&D=emed8&AN=39467897 http://man-fe.hosted.exlibrisgroup.com/openurl/44MAN/44MAN_services_page?sid=OVID:embase&id=pmid:15361905&id=doi:10.1038%2Fsj.bmt.1704684&issn=0268-3369&isbn=&volume=34&issue=9&spage=823&pages=823-824&date=2004&title=Bone+Marrow+Transplantation&atitle=West+Nile+virus+infection+in+bone+marrow+transplant+patient…		November	823-824	9	34
Yango, A. F.; Fischbach, B. V.; Levy, M.; Ch; rakantan, A.; Tan, V.; Spak, C.; Melton, L.; Rice, K.; Barri, Y.; Rajagopal, A.; Klintmalm, G.	West Nile virus infection in kidney and pancreas transplant recipients in the Dallas-Fort Worth Metroplex during the 2012 Texas epidemic		Transplantation				BACKGROUND: In 2012, the United States experienced one of its worst West Nile virus (WNV) epidemics, reporting 5,387 human cases and final death toll of 243. Texas was at the epicenter of the outbreak, with 1,875 reported cases and 89 deaths that year. The Texas outbreak centered mainly in the Dallas-Fort Worth area where 30 deaths were reported. We report three cases of severe WNV infection comp…	May	953-7	9	97
Fan, E.; Needham, D. M.; Brunton, J.; Kern, R. Z.; Stewart, T. E.	West Nile virus infection in the intensive care unit: a case series and literature review	0	Can Respir J	1198-2241 (Print) 1198-2241			BACKGROUND: West Nile virus (WNV) is a rapidly spreading infectious disease in North America. Critical care issues related to WNV are not well described. OBJECTIVES: Three cases of severe WNV meningoencephalitis with flaccid paralysis are reported and relevant critical care issues are highlighted. METHODS: Case series and a review of the literature. RESULTS: Three patients with WNV meningoencepha…	0000-07	354-8	5	11
Civen, R.; Villacorte, F.; Robles, D. T.; Dassey, D. E.; Croker, C.; Borenstein, L.; Harvey, S. M.; Mascola, L.	West Nile virus infection in the pediatric population	0	Pediatr Infect Dis J	0891-3668 (Print) 0891-3668			In 2004, Los Angeles County confirmed 11 cases of symptomatic West Nile virus (WNV) infections in children younger than 18 years of age. Eight had WNV fever, 2 had meningitis and 1 had encephalitis. Fever, rash, nausea and vomiting were the most prominent symptoms at presentation; median duration of illness was 7 days. Clinicians should be aware of the risk of WNV illness, confirm this diagnosis …	0000-01	75-8	1	25
Parkash, V.; Woods, K.; Kafetzopoulou, L.; Osborne, J.; Aarons, E.; Cartwright, K.	West nile virus infection in travelers returning to United Kingdom from South Africa		Emerging Infectious Diseases			https://wwwnc.cdc.gov/eid/article/25/2/pdfs/17-2101.pdf https://ovidsp.ovid.com/ovidweb.cgi?T=JS&CSC=Y&NEWS=N&PAGE=fulltext&D=emed20&AN=2001352294 http://man-fe.hosted.exlibrisgroup.com/openurl/44MAN/44MAN_services_page?sid=OVID:embase&id=pmid:30666938&id=doi:10.3201%2Feid2502.172101&issn=1080-6040&isbn=&volume=25&issue=2&spage=367&pages=367-369&date=2019&title=Emerging+Infectious+Diseases&atitle…	West Nile virus (WNV) is an arthropod-transmitted flavivi-rus that causes West Nile fever and may infrequently cause neuroinvasive disease in humans. We present 2 cases of confirmed WNV infection, 1 of severe encephalitis and 1 of mild febrile illness, in a couple returning to the United Kingdom from South Africa. Copyright © 2019, Centers for Disease Control and Prevention (CDC). All rights rese…	1	367-369	2	25
Torno, M.; Vollmer, M.; Beck, C. K.	West Nile virus infection presenting as acute flaccid paralysis in an HIV-infected patient: a case report and review of the literature		Neurology				We describe a case of West Nile virus (WNV) infection in an HIV-infected patient who presented with an isolated flaccid monoparesis of the right upper extremity. To our knowledge, this is the first reported case of flaccid paralysis caused by WNV infection in an HIV-infected patient. We then review the medical literature on WNV infection occurring among patients who are infected with HIV. Unlike …	Feb	E5-7	7	68
Thind, G. S.; Noh, S.; Dugar, S. P.	West Nile virus infection presenting as acute symmetric flaccid paralysis	2019	American Journal of Respiratory and Critical Care Medicine. Conference			https://www.atsjournals.org/doi/abs/10.1164/ajrccm-conference.2019.199.1_MeetingAbstracts.A6596 https://ovidsp.ovid.com/ovidweb.cgi?T=JS&CSC=Y&NEWS=N&PAGE=fulltext&D=emed20&AN=630354745 http://man-fe.hosted.exlibrisgroup.com/openurl/44MAN/44MAN_services_page?sid=OVID:embase&id=doi:&issn=1535-4970&isbn=&volume=199&issue=9&spage=&pages=&date=2019&title=American+Journal+of+Respiratory+and+Critical+C…	IntroductionWest Nile (WN) viral infection mostly presents with fever with signs of meningitis and encephalitis. WN virus rarely causes acute flaccid paralysis. However, reports of WN virusassociated flaccid paralysis have typically shown asymmetric involvement of limbs. CaseA 60- year-old male with past medical history of type-2 diabetes mellitus presented with complaints of fever (102degreeF) w…	2019		9	199
Mishra, S.; Chang, E.; Yegiaian, S.; Trikamji, B.	West nile virus infection presenting as AIDP (MADSAM)	0	Annals of Neurology	0364-5134		http://onlinelibrary.wiley.com/doi/10.1002/ana.24068/pdf https://ovidsp.ovid.com/ovidweb.cgi?T=JS&CSC=Y&NEWS=N&PAGE=fulltext&D=emed14&AN=71652239 http://man-fe.hosted.exlibrisgroup.com/openurl/44MAN/44MAN_services_page?sid=OVID:embase&id=doi:10.1002%2Fana.24068&issn=0364-5134&isbn=&volume=74&issue=SUPPL.+17&spage=S102&pages=S102&date=2013&title=Annals+of+Neurology&atitle=West+nile+virus+infection…	We report the case of a 61 y/o male who presented with an acute, rapidly progressive painful ascending quadriparesis associated with sensory deficits. He deteriorated clinically and required intubation within 24 hours of admission. CSF studies were remarkable for a leukocytosis (lymphocyte predominance but presence of neutrophil and monocytes as well) and imaging of his spine showed enhancement o…	0000-12	S102		74
Kanagarajan, K.; Ganesh, S.; Alakhras, M.; Go, E. S.; Recco, R. A.; Zaman, M. M.	West Nile virus infection presenting as cerebellar ataxia and fever: case report	0	South Med J	0038-4348 (Print) 0038-4348			Evidence of West Nile encephalitis virus infection has been documented in most states of the continental United States within a short period of its first introduction in 1999. Health care providers are mostly aware of the usual presentations of this disease, eg, aseptic meningitis, encephalitis and Guillain-Barré syndrome. We present a patient whose only manifestations were cerebellar ataxia and …	0000-06	600-1	6	96
Karagianni, P.; Alexopoulos, H.; Sourdi, A.; Papadimitriou, D.; Dimitrakopoulos, A. N.; Moutsopoulos, H. M.	West Nile Virus infection triggering autoimmune encephalitis: Pathophysiological and therapeutic implications	0	Clin Immunol	1521-6616			BACKGROUND: A contributing factor in triggering autoimmune phenomena is pathogen infections. Here we describe a case that expands the spectrum of infection-associated autoimmune encephalitis and discuss plausible pathogenetic mechanisms. DESIGN: Case report and in silico analysis. RESULTS: A patient with West Nile Virus infection developed autoimmune encephalitis with positive anti-glycine recept…	0000-10	97-99		207
McBride, W.; Gill, K. R.; Wiviott, L.	West Nile Virus infection with hearing loss		J Infect				Since the New York outbreak in 1999, West Nile Virus (WNV) has spread across the United States and North America. The spectrum of disease may range from asymptomatic to debilitating neuroinvasive. We present a case of a woman with myasthenia gravis on immunosuppressive therapy who developed WNV meningoencephalitis presenting as flaccid paralysis and severe bilateral hearing loss. To our knowledge…	Nov	e203-5	5	53
Baymakova, M.; Christova, I.; Panayotova, E.; Trifonova, I.; Chobanov, A.; Daskalov, I.; Popov, G. T.; Plochev, K.	WEST NILE VIRUS INFECTION WITH NEUROLOGICAL DISORDERS: A CASE REPORT AND A BRIEF REVIEW OF THE SITUATION IN BULGARIA	0	Acta Clin Croat	0353-9466 (Print) 0353-9466			A case of a 66-year-old man with West Nile neuroinvassive disease manifested with fever, weakness, fatigue, consciousness disorders and underlying diabetes mellitus type 2 and cardiovascular diseases is presented. Laboratory data showed elevated erythrocyte sedimentation rate and fibrinogen. Serological tests revealed West Nile virus specific antibodies of class IgM and IgG in serum. West Nile vi…	0000-09	546-549	3	58
Gill, S.; Yu, M.; Rakocevic, G.	West nile virus infection with severe diaphragmatic paralysis secondary to phrenic nerve involvement: A case report	0	Muscle and Nerve	1097-4598		https://ovidsp.ovid.com/ovidweb.cgi?T=JS&CSC=Y&NEWS=N&PAGE=fulltext&D=emed19&AN=624570682 http://man-fe.hosted.exlibrisgroup.com/openurl/44MAN/44MAN_services_page?sid=OVID:embase&id=doi:&issn=1097-4598&isbn=&volume=58&issue=Supplement+2&spage=S30&pages=S30&date=2018&title=Muscle+and+Nerve&atitle=West+nile+virus+infection+with+severe+diaphragmatic+paralysis+secondary+to+phrenic+nerve+involvement%3…	INTRODUCTION: West Nile virus (WNV), a mosquito-borne favivirus, typically presents with infuenza-like febrile illness but can also be associated with severe neurological manifestations. While meningitis and encephalitis are most common, subacute neuromuscular weakness secondary to difuse lower motor neuron involvement (motor neuronopathy) as well as diferent types of neuropathies including predo…	0000-09	S30		58
Gyure, K.	West nile virus infection-associated immune reconstitution inflammatory syndrome of the central nervous system	0	Journal of Neuropathology and Experimental Neurology	1554-6578		https://ovidsp.ovid.com/ovidweb.cgi?T=JS&CSC=Y&NEWS=N&PAGE=fulltext&D=emed16&AN=72294021 http://man-fe.hosted.exlibrisgroup.com/openurl/44MAN/44MAN_services_page?sid=OVID:embase&id=doi:10.1097%2FNEN.0000000000000205&issn=1554-6578&isbn=&volume=74&issue=6&spage=628&pages=628&date=2015&title=Journal+of+Neuropathology+and+Experimental+Neurology&atitle=West+nile+virus+infection-associated+immune+reco…	Central nervous system (CNS) immune reconstitution inflammatory syndrome (IRIS) occurs when the immune system recovers after an immune deficiency state. It is most commonly seen as a paradoxical worsening of symptoms in patients with human immunodeficiency virus infection and an underlying CNS opportunistic infection after initiation of combination antiretroviral therapy. Herein, an unusual case …	0000-06	628		74
Mariotto, S.; Ferrari, S.; L'Erario, R.; Monaco, S.	West Nile virus infection: Neuropathological feature of an Italian case	0	Clinical Neuropathology	0722-5091		http://www.dustri.com/nc/journals-in-english/mag/clinical-neuropathology/vol/volume-32/issue/mayjune-6.html https://ovidsp.ovid.com/ovidweb.cgi?T=JS&CSC=Y&NEWS=N&PAGE=fulltext&D=emed14&AN=71530312 http://man-fe.hosted.exlibrisgroup.com/openurl/44MAN/44MAN_services_page?sid=OVID:embase&id=doi:&issn=0722-5091&isbn=&volume=32&issue=3&spage=229&pages=229&date=2013&title=Clinical+Neuropathology&atitle…	Introduction: West Nile virus (WNV) is a neurotropic pathogen responsible of periodic epidemics in different countries and endemic worldwide. The infection is frequently asymptomatic or limited to flu-like symptoms. In less than 1% of patients WNV causes a neuroinvasive disease in the form of encephalitis, meningitis, acute flaccid paralysis or overlapping pattern. The clinical spectrum, the pres…	0000-05	229		32
Pilalas, D.; Skoura, L.; Margariti, A.; Chatzidimitriou, D.; Sarantopoulos, A.; Tsachouridou, O.; Papa, A.; Metallidis, S.	West Nile virus meningitis in a patient with human immunodeficiency virus type 1 infection		New Microbes New Infect				The emergence of West Nile virus lineage 2 in central Macedonia, Greece, in 2010 resulted in large outbreaks for 5 consecutive years. We report a case of viral meningitis in an individual infected with human immunodeficiency virus type 1, which preceded the recognition of the outbreak and was confirmed retrospectively as West Nile virus neuroinvasive disease.	Sep	126-128		19
Alonto, A. M.; Aronoff, D. M.; Malani, P. N.	West Nile virus meningitis in patient with common variable immunodeficiency [5]	1	Emerging Infectious Diseases	1080-6040		https://ovidsp.ovid.com/ovidweb.cgi?T=JS&CSC=Y&NEWS=N&PAGE=fulltext&D=emed8&AN=37210589 http://man-fe.hosted.exlibrisgroup.com/openurl/44MAN/44MAN_services_page?sid=OVID:embase&id=pmid:14626226&id=doi:10.3201%2Feid0910.030195&issn=1080-6040&isbn=&volume=9&issue=10&spage=1353&pages=1353-1354&date=2003&title=Emerging+Infectious+Diseases&atitle=West+Nile+virus+meningitis+in+patient+with+common+varia…		1	1353-1354	10	9
Chan-Tack, K. M.; Forrest, G.	West nile virus meningoencephalitis and acute flaccid paralysis after infliximab treatment	0	J Rheumatol	0315-162X (Print) 0315-162x			West Nile virus (WNV) can cause severe central nervous system (CNS) illnesses including meningoencephalitis (MNE) and acute flaccid paralysis (AFP). Risk factors include advanced age, immunosuppression, cancer, and diabetes. In vitro studies show that tumor necrosis factor (TNF) has anti-WNV activity and is protective against WNV infection. Anti-TNF-a monoclonal antibodies may increase susceptibi…	0000-01	191-2	1	33
Bruno, J.; Rabito, F. J., Jr.; Dildy, G. A., 3rd	West nile virus meningoencephalitis during pregnancy	0	J La State Med Soc	0024-6921 (Print) 0024-6921			BACKGROUND: West Nile virus, a relatively new infectious agent to North America, can cause significant morbidity including severe meningoencephalopathy and death. Infection by this virus during pregnancy has been previously reported in only two cases, one of which may have resulted in adverse neonatal neurologic sequelae. CASE: We report a case of a pregnant woman who contracted West Nile virus e…	0000-07	204-5	4	156
Koubaa, M.; Marrakchi, C.; Karray, H.; Ben Mahfoudh, K.; Lahiani, D.; Hammami, B.; Maaloul, I.; Mnif, J.; Hammami, A.; Ben Jemaa, M.	West Nile virus meningoencephalitis during pregnancy: Case report with MR imaging findings	0	Egyptian Journal of Radiology and Nuclear Medicine	0378-603X 2090-4762		https://ovidsp.ovid.com/ovidweb.cgi?T=JS&CSC=Y&NEWS=N&PAGE=fulltext&D=emed12&AN=51529216 http://man-fe.hosted.exlibrisgroup.com/openurl/44MAN/44MAN_services_page?sid=OVID:embase&id=doi:10.1016%2Fj.ejrnm.2011.06.007&issn=0378-603X&isbn=&volume=42&issue=2&spage=211&pages=211-214&date=2011&title=Egyptian+Journal+of+Radiology+and+Nuclear+Medicine&atitle=West+Nile+virus+meningoencephalitis+during+preg…	MR imaging findings of West Nile virus meningoencephalitis during pregnancy are unknown. We report the first case of serologically proved West Nile virus meningoencephalitis complicating pregnancy with MRI findings. MR imaging of the brain revealed abnormal hyperintensity in the periventricular white matter near the left frontal horn and insular left lobe on fluid-attenuated inversion recovery an…	0000-06	211-214	2	42
Levy, A.; Melmed, G.; Vasiliauskas, E.	West Nile virus meningoencephalitis during treatment of Crohn's disease with adalimumab		American Journal of Gastroenterology			https://ovidsp.ovid.com/ovidweb.cgi?T=JS&CSC=Y&NEWS=N&PAGE=fulltext&D=emed13&AN=70894891 http://man-fe.hosted.exlibrisgroup.com/openurl/44MAN/44MAN_services_page?sid=OVID:embase&id=doi:10.1038%2Fajg.2012.273&issn=0002-9270&isbn=&volume=107&issue=SUPPL.+1&spage=S505&pages=S505&date=2012&title=American+Journal+of+Gastroenterology&atitle=West+Nile+virus+meningoencephalitis+during+treatment+of+Crohn%…	Purpose: A 72-year-old male with longstanding history of ileocolic Crohn's disease presented with one week of high grade fevers, fatigue, headache and declining mental status. The patient was diagnosed with inflammatory bowel disease 23 years prior and for two decades was stable on a regimen which included 6-mercaptopurine (6-MP) and mesalamine. Two years prior to admission he developed worsening…	October	S505		107
DeBiasi, R. L.; Parsons, J. A.; Grabert, B. E.	West Nile virus meningoencephalitis in an immunocompetent adolescent	0	Pediatr Neurol	0887-8994 (Print) 0887-8994			This report describes a case of West Nile virus meningoencephalitis in a previously healthy adolescent. Clinical features included fever, altered mental status, and speech difficulty, with subsequent hyperesthesia, ataxia, and motor weakness, all of which eventually resolved completely. Magnetic resonance imaging was remarkable for focal abnormalities in the right temporal and bilateral parietal …	0000-09	217-9	3	33
Hatzenbuehler, L. A.; Kaplan, S. L.; Marquez, L.	West Nile Virus meningoencephalitis in an infant with seizures and abnormal neuroimaging	2014	Journal of the Pediatric Infectious Diseases Society	2048-7193 2048-7207		http://jpids.oxfordjournals.org/ https://ovidsp.ovid.com/ovidweb.cgi?T=JS&CSC=Y&NEWS=N&PAGE=fulltext&D=emed15&AN=600560881 http://man-fe.hosted.exlibrisgroup.com/openurl/44MAN/44MAN_services_page?sid=OVID:embase&id=doi:10.1093%2Fjpids%2Fpit067&issn=2048-7193&isbn=&volume=3&issue=3&spage=e28&pages=e28-e30&date=2014&title=Journal+of+the+Pediatric+Infectious+Diseases+Society&atitle=West+Nile+Virus+m…		2014	e28-e30	3	3
Ohry, A.; Karpin, H.; Yoeli, D.; Lazari, A.; Lerman, Y.	West Nile Virus Myelitis		Spinal Cord				STUDY DESIGN: A case report. SETTING: Department of Rehabilitation Medicine, Reuth Medical Center, Tel Aviv, Israel. METHOD: Summary of the clinical course during in-patient and out-patient treatment of a patient with West Nile Virus Myelitis. RESULTS AND CONCLUSION: A healthy young woman, whose medical history revealed only a benign Duane syndrome and a few months' duration of bipolar disorder, …	Dec	662-3	12	39
Kushawaha, A.; Jadonath, S.; Mobarakai, N.	West nile virus myocarditis causing a fatal arrhythmia: a case report	0	Cases J	1757-1626			West Nile Virus is one of the most frequently reported etiologies of viral encephalitis in the USA. West Nile Virus infections among hospitalized patients manifests most commonly as neuro-invasive disease. West Nile Virus has also been reported to cause myocarditis. Arrhythmia is not an uncommon occurrence in viral myocarditis. As cases of West Nile Virus increase, it is important that the index …	0000-05	7147		2
Owens, M.; Choe, L.; Rivera, J. E.; Avila, J. D.	West Nile virus neuroinvasive disease associated with rituximab therapy	0	J Neurovirol	1355-0284			West Nile virus neuroinvasive disease (WNVND) manifests with meningitis, encephalitis, and/or acute flaccid paralysis. It represents less than 1% of the clinical syndromes associated with West Nile virus (WNV) infection in immunocompetent patients. Immunosuppressive therapy is associated with increased risk of WNVND and worse prognosis. We present a patient with WNVND during therapy with rituxima…	0000-08	611-614	4	26
Flores Anticona, E. M.; Zainah, H.; Johnson, L.; Ouellette, D.	West nile virus neuroinvasive disease in the critical care unit: A diagnostic challenge	2012	American Journal of Respiratory and Critical Care Medicine. Conference: American Thoracic Society International Conference, ATS	1073-449X		http://www.atsjournals.org/doi/pdf/10.1164/ajrccm-conference.2012.185.1_MeetingAbstracts.A5943 https://ovidsp.ovid.com/ovidweb.cgi?T=JS&CSC=Y&NEWS=N&PAGE=fulltext&D=emed13&AN=71993110 http://man-fe.hosted.exlibrisgroup.com/openurl/44MAN/44MAN_services_page?sid=OVID:embase&id=doi:&issn=1073-449X&isbn=&volume=185&issue=MeetingAbstracts&spage=&pages=&date=2012&title=American+Journal+of+Respiratory+a…	Introduction: West Nile virus (WNV) is the most common cause of epidemic encephalitis in North America. The disease is transmitted mainly through a mosquito bite in summer months and early fall. Only one percent of the patients infected with WNV will develop neuroinvasive disease. WNV encephalitis may represent a diagnostic challenge since high index of suspicion should be maintained in order to …	2012			185
Casetta, I.; Ciorba, A.; Cesnik, E.; Trevisi, P.; Tugnoli, V.; Bovo, R.	West Nile virus neuroinvasive disease presenting with acute flaccid paralysis and bilateral sensorineural hearing loss	0	J Neurol	0340-5354				0000-10	1880-1	10	258
Faridani, V.; Ravindran, H.; Bhatt, J.; Moore, B.	West nile virus neuroinvasive disease: A case report	0	Journal of Hospital Medicine	1553-5592		https://ovidsp.ovid.com/ovidweb.cgi?T=JS&CSC=Y&NEWS=N&PAGE=fulltext&D=emed13&AN=70698502 http://man-fe.hosted.exlibrisgroup.com/openurl/44MAN/44MAN_services_page?sid=OVID:embase&id=doi:10.1002%2Fjhm.1927&issn=1553-5592&isbn=&volume=7&issue=SUPPL.+2&spage=S316&pages=S316&date=2012&title=Journal+of+Hospital+Medicine&atitle=West+nile+virus+neuroinvasive+disease%3A+A+case+report&aulast=Faridani	Case Presentation: Estimates indicate that West Nile virus (WNV) infects approximately one and one-half million people in the United States of America. West Nile virus neuroinvasive disease is a very rare presentation, occurring in less than 1% of affected patients infected with WNV. Patients may develop any combination of meningitis, encephalitis, and acute paralysis. We present a unique case of…	0000-03	S316		7
Gohari, A. R.; Willson, R. L.; Gitter, K. A.	West nile virus occlusive retinal vasculitis	0	Retin Cases Brief Rep	1935-1089 (Print) 1935-1089			PURPOSE: To report a case of West Nile virus meningoencephalitis presenting with simultaneous chorioretinitis in the right eye and occlusive retinal vasculitis in the left eye. METHODS: Case report. Main outcome measures included ocular examination, intravenous fluorescence angiography, indocyanine green, color fundus photography, and serologic testing for West Nile virus. RESULTS: A 45-year-old …	0	209-12	3	5
Shroff, S.; Lai, E.	West nile virus polyradiculopathy and axonal sensory motor neuropathy		Journal of Clinical Neuromuscular Disease			https://ovidsp.ovid.com/ovidweb.cgi?T=JS&CSC=Y&NEWS=N&PAGE=fulltext&D=emed16&AN=72297017 http://man-fe.hosted.exlibrisgroup.com/openurl/44MAN/44MAN_services_page?sid=OVID:embase&id=doi:&issn=1537-1611&isbn=&volume=16&issue=3&spage=187&pages=187-188&date=2015&title=Journal+of+Clinical+Neuromuscular+Disease&atitle=West+nile+virus+polyradiculopathy+and+axonal+sensory+motor+neuropathy&aulast=Shroff	Objective: To describe a case of West Nile Virus polyradiculopathy and axonal sensory motor neuropathy. Background(s): West Nile Virus (WNV) is a mosquito borne RNA flavivirus first isolated in 1937. Infection is commonly seen in immunocompromised patients. The most common neurological manifestations are encephalitis, acute flaccid paralysis similar to poliomyelitis, polyradiculopathy and rarely …	March	187-188		16
Grubaugh, N. D.; Massey, A.; Shives, K. D.; Stenglein, M. D.; Ebel, G. D.; Beckham, J. D.	West Nile Virus Population Structure, Injury, and Interferon-Stimulated Gene Expression in the Brain From a Fatal Case of Encephalitis	0	Open Forum Infect Dis	2328-8957 (Print) 2328-8957			Background. _West Nile virus (WNV) infection in humans can result in severe, acute encephalitis typically involving subcortical gray matter brain regions. West Nile virus replication within specific human brain regions from a human case of acute encephalitis has not been studied. Methods. _We describe a fatal case of WNV encephalitis in which we obtained tissue from specific brain regions at auto…	0000-01	ofv182	1	3
Kanagarajan, K.; Ganesh, S.; Alakhras, M.; Go, E. S.; Recco, R. A.; Zaman, M. M.	West Nile Virus Presenting as Cerebellar Ataxia and Fever: Case Report	0	Southern Medical Journal	0038-4348		https://ovidsp.ovid.com/ovidweb.cgi?T=JS&CSC=Y&NEWS=N&PAGE=fulltext&D=emed8&AN=38281721 http://man-fe.hosted.exlibrisgroup.com/openurl/44MAN/44MAN_services_page?sid=OVID:embase&id=pmid:12938789&id=doi:10.1097%2F01.SMJ.0000054912.04257.DC&issn=0038-4348&isbn=&volume=96&issue=6&spage=600&pages=600-601&date=2003&title=Southern+Medical+Journal&atitle=West+Nile+Virus+Presenting+as+Cerebellar+Ataxia+an…	Evidence of West Nile encephalitis virus infection has been documented in most states of the continental United States within a short period of its first introduction in 1999. Health care providers are mostly aware of the usual presentations of this disease, eg, aseptic meningitis, encephalitis and Guillain-Barre syndrome. We present a patient whose only manifestations were cerebellar ataxia and …	0000-06	600-601	6	96
DeQuesada, I., 2nd; Saindane, A.	West Nile virus presenting as flaccid paralysis: Case report and literature review	2012	Radiol Case Rep	1930-0433 (Print) 1930-0433			We present a serologically proven case of WNV encephalitis in a young, pregnant woman with cranial and spinal MRI findings who was seen for asymmetric, flaccid paralysis of her extremities. Cranial MRI findings were nonspecific, as reported in reviews of West Nile virus encephalitis. Her spinal MRI displayed enhancement of the cauda equina described infrequently in the literature. Knowledge of th…	2012	705	3	7
Khosla, J. S.; Edelman, M. J.; Kennedy, N.; Reich, S. G.	West Nile virus presenting as opsoclonus-myoclonus cerebellar ataxia	0	Neurology	0028-3878				0000-03	1095	6	64
Inojosa, W. O.; Scotton, P. G.; Fuser, R.; Giobbia, M.; Paolin, A.; Maresca, M. C.; Brunello, A.; Nascimben, E.; Sorbara, C.; Rigoli, R.; Berti, R.; Gajo, G. B.; Giometto, B.	West Nile virus transmission through organ transplantation in north-eastern Italy: a case report and implications for pre-procurement screening	0	Infection	0300-8126			PURPOSE: West Nile virus (WNV) transmission through organ transplantation occurs rarely and screening of organ donors for WNV infection remains controversial. This report describes the case of WNV encephalitis in a kidney recipient and the case of asymptomatic WNV infection in the organ donor, both observed at Treviso Hospital, northeastern Italy. After briefly reviewing the literature, we discus…	0000-10	557-62	5	40
Alker, A.	West Nile virus-associated acute flaccid paralysis	0	BMJ Case Rep	1757-790x			A 43-year-old woman presented to George Washington emergency department with 48_h of new-onset inguinal pain. Physical examination revealed a diffuse maculopapular rash involving the palms and soles, as well as inguinal lymphadenopathy. The patient denied recent travel outside of Washington, DC, and had no known sick contacts. She was admitted to the hospital for observation. Within 24_h of admis…	0000-05			2015
Chahil, M.; Nguyen, T. P.	West Nile virus-associated brachial plexopathy	0	BMJ Case Rep	1757-790x			West Nile virus (WNV) is the most frequent cause of arbovirus infection in the USA. Only 20% of infected individuals are symptomatic. Less than 1% of symptomatic individuals display West Nile neuroinvasive disease. We report a rare case of WNV-associated brachial plexopathy in a young immunocompetent individual, without cerebrospinal fluid pleocytosis or encephalitis. Additionally, there was subj…	0000-03			2016
Ravindra, K. V.; Freifeld, A. G.; Kalil, A. C.; Mercer, D. F.; Grant, W. J.; Botha, J. F.; Wrenshall, L. E.; Stevens, R. B.	West Nile virus-associated encephalitis in recipients of renal and pancreas transplants: case series and literature review		Clin Infect Dis				Although West Nile fever is mild in the vast majority of infected persons, there is growing evidence that the disease may be more severe in the immunocompromised population. We describe 3 recipients of kidney or pancreas transplants who developed West Nile fever, 2 of whom had meningoencephalitis. As is the norm when treating serious infections in transplant recipients, a reduction of immunosuppr…	May	1257-60	9	38
Anninger, W. V.; Lomeo, M. D.; Dingle, J.; Epstein, A. D.; Lubow, M.	West Nile virus-associated optic neuritis and chorioretinitis	0	Am J Ophthalmol	0002-9394 (Print) 0002-9394			PURPOSE: To report the new ocular and neurologic features of West Nile virus (WNV) meningoencephalitis. DESIGN: Observational case report. METHODS: A 55-year-old woman presented with headache, stiff neck, visual loss, and fever 10 days after a weekend camping trip. Examination revealed vitritis, creamy yellow circular chorioretinal lesions, and peripheral visual field loss. RESULTS: Laboratory in…	0000-12	1183-5	6	136
Kraushaar, G.; Patel, R.; Stoneham, G. W.	West Nile Virus: a case report with flaccid paralysis and cervical spinal cord: MR imaging findings	0	AJNR Am J Neuroradiol	0195-6108 (Print) 0195-6108			We present a case of serologically proved West Nile virus (WNV) flaccid paralysis of the right upper extremity. Radiologic correlation revealed striking T2 hyperintensities in the anterior horns of the cervical spinal cord, similar to those seen in cases of poliomyelitis. Recognition of the MR imaging findings in cases of WNV flaccid paralysis can provide early evidence of infection.	0000-01	2022-09-26	1	26
Swanson, K. J.; Aziz, F.; Parajuli, S.	West nile virus: A peculiar cause of fever and encephalopathy in a transplant patient	2019	Journal of the American Society of Nephrology			https://www.asn-online.org/api/download/?file=/education/kidneyweek/archives/KW19Abstracts.pdf https://ovidsp.ovid.com/ovidweb.cgi?T=JS&CSC=Y&NEWS=N&PAGE=fulltext&D=emed20&AN=633770693 http://man-fe.hosted.exlibrisgroup.com/openurl/44MAN/44MAN_services_page?sid=OVID:embase&id=doi:&issn=1533-3450&isbn=&volume=30&issue=&spage=1059&pages=1059&date=2019&title=Journal+of+the+American+Society+of+Nephro…	Introduction: West Nile Virus (WNV) is an uncommon viral encephalitis. Here we describe an unusual presentation of WNV encephalitis in a kidney transplant recipient. Case Description: 65 year old woman with ESKD due to fibrillary glomerulonephritis, recurrent UTIs, T2DM s/p living related donor kidney transplant with basiliximab induction, CMV-/+, EBV-/+, no PRA/DSA maintained on standard triple …	2019	1059		30
Rosas, H.; Wippold, F. J.	West Nile virus: case report with MR imaging findings		AJNR Am J Neuroradiol				We report a case of serologically proved West Nile virus encephalitis. Striking bilateral hyperintensities were noted in the basal ganglia and thalami on T2-weighted and fluid-attenuated inversion recovery MR images, similar to previous accounts of the imaging findings in cases of Japanese encephalitis. Recognition of the MR imaging appearance of this entity is important because of the expanding …	Aug	1376-8	7	24
Costa, A. N.; Capobianchi, M. R.; Ippolito, G.; Palù, G.; Barzon, L.; Piccolo, G.; Andreetta, B.; Filippetti, M.; Fehily, D.; Lombardini, L.; Grossi, P.	West Nile virus: the Italian national transplant network reaction to an alert in the north-eastern region, Italy 2011	0	Euro Surveill	1025-496x			We report four cases of West Nile virus (WNV) transmission following a single multiorgan donation in north-eastern Italy. The transmissions were promptly detected by local transplant centres. The donor had been tested for WNV by nucleic acid amplification test (NAT) prior to transplantation and was negative. There were no detected errors in the nationally implemented WNV safety protocols.	0000-10		41	16
Savasta, S.; Rovida, F.; Foiadelli, T.; Campana, A. M.; Percivalle, E.; Marseglia, G. L.; Baldanti, F.	West-Nile virus encephalitis in an immunocompetent pediatric patient: successful recovery		Ital J Pediatr				BACKGROUND: West Nile virus (WNV) is a mosquito-borne RNA virus belonging to the Flaviviridae family. Symptomatic infection happens in only about 20% of the cases, while WNV neuroinvasive disease (WNND) is rare and accounts for less than 1%. There is insufficient information about natural history and clinical course in children, because underdiagnosis is common, and reports are scarce. On the oth…	Nov	140	1	44
Karrasch, M.; Pein, U.; Fritz, A.; Lange, D.; Moritz, S.; Amann, K.; Schmidt-Chanasit, J.; Cadar, D.; Tappe, D.; Gabriel, M.	West-Nile-Virus Infection acquired in Germany in a Kidney Transplant Recipient. [German]	1	Deutsche Medizinische Wochenschrift	0012-0472 1439-4413		http://www.thieme-connect.com/ejournals/toc/dmw https://ovidsp.ovid.com/ovidweb.cgi?T=JS&CSC=Y&NEWS=N&PAGE=fulltext&D=emexb&AN=634609053 http://man-fe.hosted.exlibrisgroup.com/openurl/44MAN/44MAN_services_page?sid=OVID:embase&id=pmid:33780997&id=doi:10.1055%2Fa-1218-9096&issn=0012-0472&isbn=&volume=146&issue=7&spage=482&pages=482-486&date=2021&title=Deutsche+Medizinische+Wochenschrift&atitle=In+D…	Background West-Nile-Virus (WNV) is a widely distributed flavivirus that is mainly transmitted between birds through different mosquito species (e.g. Culex, Aedes), but may also be transmitted to mammals including humans. WNV causes a spectrum of disease, ranging from asymptomatic infection to encephalitis in a minority of cases. Risk factors for severe disease are older age, cardiovascular disea…	1	482-486	7	146
Das, D.; Tummala, S.; Ramirez Gomez, A.; Rawal, R.; Thompson, K.	Wild wild west nile: Fever and encephalitis in an elderly patient	0	Journal of the American Geriatrics Society	1532-5415		https://ovidsp.ovid.com/ovidweb.cgi?T=JS&CSC=Y&NEWS=N&PAGE=fulltext&D=emed20&AN=627351917 http://man-fe.hosted.exlibrisgroup.com/openurl/44MAN/44MAN_services_page?sid=OVID:embase&id=doi:10.1111%2Fjgs.15898&issn=1532-5415&isbn=&volume=67&issue=Supplement+1&spage=S265&pages=S265&date=2019&title=Journal+of+the+American+Geriatrics+Society&atitle=Wild+wild+west+nile%3A+Fever+and+encephalitis+in+an+eld…	Encephalopathy in geriatrics is challenging to diagnose and treat. It is crucial to perform a thorough evaluation to ensure a proper diagnosis. This case illustrates how neuroinvasive West Nile disease can present in the elderly as fever with acute encephalopathy. History can be difficult to obtain in these patients, however coarse upper extremity tremors and bilateral caudate hyperintensity sugg…	0000-04	S265		67
